# Supplementary material for: Genome-Wide Genetic Structure of Henan Indigenous Chicken Breeds
Source: Animals (Basel). 2023 Feb 19;13(4):753. doi: 10.3390/ani13040753 (PMC9952073; doi:10.3390/ani13040753)
Supplement: Supplementary file 1 [file animals-13-00753-s001.zip]

Archive with 2 entries (2 files):
- animals-2191363- Supplementary Figures.pdf
- animals-2191363-Supplementary Tables.xlsx
