# Supplementary material for: Genome-Wide Genetic Structure of Henan Indigenous Chicken Breeds
Source: Animals (Basel). 2023 Feb 19;13(4):753. doi: 10.3390/ani13040753 (PMC9952073; doi:10.3390/ani13040753)
Supplement: Supplementary file 1 [file animals-13-00753-s001.zip › animals-2191363-Supplementary Tables.xlsx]

## Sheet: Table S1
Table S1. Number of effects by type and region
Type (alphabetical order)	Count	Percent
DOWNSTREAM	1941565	0.09625
EXON	373860	0.01853
INTERGENIC	3967376	0.19667
INTRON	11662129	0.57812
SPLICE_SITE_ACCEPTOR	492	2e-05
SPLICE_SITE_DONOR	636	3e-05
SPLICE_SITE_REGION	38049	0.00189
UPSTREAM	2045773	0.10141
UTR_3_PRIME	105509	0.00523
UTR_5_PRIME	36979	0.00183

## Sheet: Table S2
Table S2. Gene annotation of top 5% outlier genomic regions from Fst.
Gene stable ID	Chromosome	Gene start (bp)	Gene end (bp)	Gene name	Gene description
ENSGALG00000037553	10	1456985	1466170	SEC11A	SEC11 homolog A, signal peptidase complex subunit [Source:NCBI gene;Acc:415334]
ENSGALG00000043506	10	1476303	1479577	NMB	neuromedin B [Source:NCBI gene;Acc:415333]
ENSGALG00000035246	10	1484706	1490507	-	dual oxidase maturation factor 2 [Source:NCBI gene;Acc:427484]
ENSGALG00000036511	10	1492675	1499114	-	dual oxidase maturation factor 1-like [Source:NCBI gene;Acc:427483]
ENSGALG00000041510	10	1504415	1521465	DUOX2	dual oxidase 1 [Source:NCBI gene;Acc:427482]
ENSGALG00000008120	10	19916361	19936011	TLE3	transducin like enhancer of split 3 [Source:NCBI gene;Acc:415568]
ENSGALG00000034100	10	20049223	20076407	UACA	uveal autoantigen with coiled-coil domains and ankyrin repeats [Source:NCBI gene;Acc:415569]
ENSGALG00000008146	10	20089839	20112252	MORF4L2	mortality factor 4 like 2 [Source:NCBI gene;Acc:554283]
ENSGALG00000008425	10	20638234	20655060	MAP1A	microtubule associated protein 1A [Source:NCBI gene;Acc:415588]
ENSGALG00000052203	10	20683904	20688363	-	XP_031443861.1 electromotor neuron-associated protein 1-like [Phasianus colchicus]
ENSGALG00000042201	10	20696527	20727419	TP53BP1	tumor protein p53 binding protein 1 [Source:NCBI gene;Acc:415589]
ENSGALG00000003770	10	5524170	5556443	ANXA2	annexin A2 pseudogene 2 [Source:NCBI gene;Acc:396297]
ENSGALG00000038550	10	635399	798787	-	XP_025009750.1 translation initiation factor IF-2-like isoform X1 [Gallus gallus]
ENSGALG00000004087	10	6784258	7036593	THSD4	thrombospondin type 1 domain containing 4 [Source:NCBI gene;Acc:415395]
ENSGALG00000052484	1	101276400	101277587	-	XP_014810274.1 PREDICTED: uncharacterized protein LOC106895380 [Calidris pugnax]
ENSGALG00000048907	1	101855695	101857266	-	XP_014810274.1 PREDICTED: uncharacterized protein LOC106895380 [Calidris pugnax]
ENSGALG00000054620	1	102352594	102353847	-	PKU41653.1 rna-directed dna polymerase from mobile element jockey-like [Limosa lapponica baueri]
ENSGALG00000047511	1	103588546	103589595	-	-
ENSGALG00000053764	1	104196793	104251356	CYYR1	cysteine and tyrosine rich 1 [Source:NCBI gene;Acc:770067]
ENSGALG00000015828	1	105444523	105470343	BACH1	BTB domain and CNC homolog 1 [Source:NCBI gene;Acc:418488]
ENSGALG00000015835	1	105503331	105582844	GRIK1	glutamate ionotropic receptor kainate type subunit 1 [Source:NCBI gene;Acc:418489]
ENSGALG00000036677	1	106830197	106917416	ITSN1	intersectin 1 [Source:NCBI gene;Acc:418506]
ENSGALG00000041812	1	106924128	106927541	-	ATP synthase, H+ transporting, mitochondrial F1 complex, O subunit [Source:NCBI gene;Acc:418508]
ENSGALG00000033974	1	10800773	10860504	HGF	hepatocyte growth factor [Source:NCBI gene;Acc:395941]
ENSGALG00000050082	1	10877917	10879590	-	PKU41653.1 rna-directed dna polymerase from mobile element jockey-like [Limosa lapponica baueri]
ENSGALG00000004903	11	10491009	10661037	CHST8	carbohydrate sulfotransferase 8 [Source:NCBI gene;Acc:769263]
ENSGALG00000004907	11	10693177	10733016	KCTD15	potassium channel tetramerization domain containing 15 [Source:NCBI gene;Acc:415779]
ENSGALG00000005006	11	11119446	11136709	UBA2	ubiquitin like modifier activating enzyme 2 [Source:NCBI gene;Acc:415784]
ENSGALG00000054629	11	11137604	11143038	PDCD2L	programmed cell death 2-like [Source:NCBI gene;Acc:415785]
ENSGALG00000050831	11	11145380	11153143	-	fatty acyl-CoA hydrolase precursor, medium chain-like [Source:NCBI gene;Acc:769704]
ENSGALG00000048343	11	11155098	11177848	-	carboxylesterase 1 like 2 [Source:NCBI gene;Acc:769339]
ENSGALG00000054822	11	11167443	11171267	-	XP_015147938.2 LOW QUALITY PROTEIN: fatty acyl-CoA hydrolase precursor, medium chain [Gallus gallus]
ENSGALG00000051582	11	11175404	11180749	-	XP_015147946.2 fatty acyl-CoA hydrolase precursor, medium chain isoform X2 [Gallus gallus]
ENSGALG00000032349	11	11518646	11547898	CDH5	cadherin 5 [Source:NCBI gene;Acc:374068]
ENSGALG00000016215	1	112117781	112133306	DIPK2B	chromosome 1 open reading frame, human CXorf36 [Source:NCBI gene;Acc:418555]
ENSGALG00000039985	11	12119543	12198657	CDH11	cadherin 11 [Source:NCBI gene;Acc:415797]
ENSGALG00000016217	1	112149411	112296680	-	lysine demethylase 6A [Source:NCBI gene;Acc:418556]
ENSGALG00000028187	1	112334358	112351015	FUNDC1	FUN14 domain containing 1 [Source:NCBI gene;Acc:418558]
ENSGALG00000016224	1	112604059	112660963	MAOA	monoamine oxidase A [Source:NCBI gene;Acc:418563]
ENSGALG00000005319	11	12824211	12973016	CDH8	cadherin 8 [Source:NCBI gene;Acc:427553]
ENSGALG00000042400	1	113092779	113289308	CASK	calcium/calmodulin dependent serine protein kinase [Source:NCBI gene;Acc:418565]
ENSGALG00000044763	1	113186826	113189961	GPR82	G protein-coupled receptor 82 [Source:NCBI gene;Acc:101750076]
ENSGALG00000016236	1	113385291	113456709	-	ubiquitin specific peptidase 9, Y-linked [Source:NCBI gene;Acc:418569]
ENSGALG00000016238	1	113500610	113567673	MED14	mediator complex subunit 14 [Source:NCBI gene;Acc:418572]
ENSGALG00000016245	1	113671430	113729288	BCOR	BCL6 corepressor [Source:NCBI gene;Acc:418574]
ENSGALG00000005361	11	13953742	13961321	-	hypoxanthine-guanine phosphoribosyltransferase-like [Source:NCBI gene;Acc:769866]
ENSGALG00000034395	11	13961809	13964827	NUDT7	nudix hydrolase 7 [Source:NCBI gene;Acc:415800]
ENSGALG00000013225	11	13982142	14025331	VAT1L	vesicle amine transport 1 like [Source:NCBI gene;Acc:430410]
ENSGALG00000013223	11	14040581	14047502	CLEC3A	C-type lectin domain family 3 member A [Source:NCBI gene;Acc:425961]
ENSGALG00000005377	11	14060228	14531588	WWOX	WW domain containing oxidoreductase [Source:NCBI gene;Acc:415801]
ENSGALG00000050479	11	14172848	14174050	-	AAC60281.1 unknown [Gallus gallus]
ENSGALG00000016254	1	114206429	114232333	OTC	ornithine carbamoyltransferase [Source:NCBI gene;Acc:395735]
ENSGALG00000036284	1	114234012	114298065	RPGR	retinitis pigmentosa GTPase regulator [Source:NCBI gene;Acc:418578]
ENSGALG00000026258	11	14531508	14691257	MAF	MAF bZIP transcription factor [Source:NCBI gene;Acc:693248]
ENSGALG00000016262	1	114494391	114509421	XK	X-linked Kx blood group [Source:NCBI gene;Acc:427991]
ENSGALG00000016265	1	114517355	114546887	LANCL3	LanC like 3 [Source:NCBI gene;Acc:427992]
ENSGALG00000016266	1	114579211	114609539	PRRG1	proline rich and Gla domain 1 [Source:NCBI gene;Acc:418582]
ENSGALG00000016268	1	114751100	115013873	-	chromosome 1 open reading frame, human CXORF59 [Source:NCBI gene;Acc:418583]
ENSGALG00000027198	1	115288951	115314447	TMEM47	transmembrane protein 47 [Source:NCBI gene;Acc:418585]
ENSGALG00000005408	11	15458803	15472631	BCO1	Gallus gallus beta-carotene oxygenase 1 (BCO1), mRNA. [Source:RefSeq mRNA;Acc:NM_001364902]
ENSGALG00000013437	11	15474797	15498142	GAN	gigaxonin [Source:NCBI gene;Acc:430553]
ENSGALG00000005483	11	15966487	16395265	CDH13	cadherin 13 [Source:NCBI gene;Acc:414849]
ENSGALG00000016281	1	116192489	117253225	DMD	dystrophin [Source:NCBI gene;Acc:396236]
ENSGALG00000016288	1	117527572	118143733	IL1RAPL1	interleukin 1 receptor accessory protein like 1 [Source:NCBI gene;Acc:427993]
ENSGALG00000029424	11	17866563	17907521	JPH3	junctophilin 3 [Source:NCBI gene;Acc:415830]
ENSGALG00000046848	1	118544536	118545780	-	AAC60281.1 unknown [Gallus gallus]
ENSGALG00000000713	11	19493186	19635682	ZFHX3	zinc finger homeobox 3 [Source:NCBI gene;Acc:395682]
ENSGALG00000000787	11	19707224	19717686	DHX38	DEAH-box helicase 38 [Source:NCBI gene;Acc:415875]
ENSGALG00000000802	11	19719050	19722530	DHODH	dihydroorotate dehydrogenase (quinone) [Source:NCBI gene;Acc:415876]
ENSGALG00000000811	11	19722896	19730099	IST1	IST1, ESCRT-III associated factor [Source:NCBI gene;Acc:415877]
ENSGALG00000000817	11	19730464	19742076	ZNF821	zinc finger protein 821 [Source:NCBI gene;Acc:415878]
ENSGALG00000028253	11	19748636	19750708	ATXN1L	ataxin 1 like [Source:NCBI gene;Acc:427566]
ENSGALG00000000848	11	19764265	19793120	AP1G1	adaptor related protein complex 1 gamma 1 subunit [Source:NCBI gene;Acc:415880]
ENSGALG00000000875	11	19798257	19824250	PHLPP2	PH domain and leucine rich repeat protein phosphatase 2 [Source:NCBI gene;Acc:415881]
ENSGALG00000000893	11	19836052	19846702	TAT	tyrosine aminotransferase [Source:NCBI gene;Acc:415884]
ENSGALG00000000901	11	19856230	19857745	-	XP_015148201.1 carbohydrate sulfotransferase 4 [Gallus gallus]
ENSGALG00000000903	11	19863899	19867114	TERF2IP	TERF2 interacting protein [Source:NCBI gene;Acc:395122]
ENSGALG00000000907	11	19866566	19879472	KARS	lysyl-tRNA synthetase [Source:NCBI gene;Acc:415885]
ENSGALG00000000908	11	19878815	19899510	ADAT1	adenosine deaminase, tRNA specific 1 [Source:NCBI gene;Acc:415886]
ENSGALG00000003208	11	19898209	19912789	GABARAPL2	GABA type A receptor associated protein like 2 [Source:NCBI gene;Acc:770240]
ENSGALG00000043367	1	13612065	13772223	LHFPL3	LHFPL tetraspan subfamily member 3 [Source:HGNC Symbol;Acc:HGNC:6589]
ENSGALG00000016834	1	138951176	139094938	MCF2L	MCF.2 cell line derived transforming sequence like [Source:NCBI gene;Acc:418748]
ENSGALG00000041644	1	139115577	139175402	ATP11A	ATPase phospholipid transporting 11A [Source:NCBI gene;Acc:418749]
ENSGALG00000016866	1	144408607	144791819	FGF14	fibroblast growth factor 14 [Source:NCBI gene;Acc:395554]
ENSGALG00000016867	1	144799552	144931151	ITGBL1	integrin subunit beta like 1 [Source:NCBI gene;Acc:418769]
ENSGALG00000008060	1	14593473	14674699	PRKAR2B	protein kinase cAMP-dependent type II regulatory subunit beta [Source:NCBI gene;Acc:769420]
ENSGALG00000008050	1	14682620	14697934	HBP1	HMG-box transcription factor 1 [Source:NCBI gene;Acc:417705]
ENSGALG00000041036	11	4645274	4873781	FTO	FTO, alpha-ketoglutarate dependent dioxygenase [Source:NCBI gene;Acc:415718]
ENSGALG00000049165	1	148079071	148456368	-	XP_015130158.1 glypican-6 [Gallus gallus]
ENSGALG00000003602	11	4878175	4936909	RPGRIP1L	RPGRIP1 like [Source:NCBI gene;Acc:425392]
ENSGALG00000023661	1	14881061	14892683	-	dihydrouridine synthase 4 like [Source:NCBI gene;Acc:769352]
ENSGALG00000008009	1	14895745	14919193	BCAP29	B-cell receptor associated protein 29 [Source:NCBI gene;Acc:417702]
ENSGALG00000007998	1	14925155	14945434	SLC26A4	solute carrier family 26 member 4 [Source:NCBI gene;Acc:427845]
ENSGALG00000033378	11	4976046	4988616	AKTIP	AKT interacting protein [Source:NCBI gene;Acc:415720]
ENSGALG00000055122	1	151154445	151155893	-	RMC21953.1 hypothetical protein DUI87_02824 [Hirundo rustica rustica]
ENSGALG00000034649	11	5223979	5345307	TOX3	TOX high mobility group box family member 3 [Source:NCBI gene;Acc:415724]
ENSGALG00000016913	1	155364813	155418952	SLAIN1	SLAIN motif family member 1 [Source:NCBI gene;Acc:418807]
ENSGALG00000027514	1	155434827	155487164	-	sciellin [Source:NCBI gene;Acc:101751260]
ENSGALG00000051651	1	160901941	160903048	-	XP_012381953.1 protocadherin-9 isoform X1 [Dasypus novemcinctus]
ENSGALG00000016997	1	170065610	170150030	RB1	retinoblastoma 1 [Source:NCBI gene;Acc:386582]
ENSGALG00000017009	1	170597186	170650244	KPNA3	karyopherin subunit alpha 3 [Source:NCBI gene;Acc:418870]
ENSGALG00000017010	1	170670674	170685701	SPRYD7	SPRY domain containing 7 [Source:NCBI gene;Acc:418871]
ENSGALG00000017011	1	170690519	170696381	TRIM13	tripartite motif containing 13 [Source:NCBI gene;Acc:418872]
ENSGALG00000017012	1	170697168	170700171	KCNRG	potassium channel regulator [Source:NCBI gene;Acc:418873]
ENSGALG00000017137	1	180313130	180314665	GJA3	gap junction protein alpha 3 [Source:NCBI gene;Acc:428084]
ENSGALG00000017139	1	180355361	180392875	-	zinc finger MYM-type containing 2 [Source:NCBI gene;Acc:418954]
ENSGALG00000047728	1	197590528	197608366	-	XP_025002750.1 rho GTPase-activating protein 32-like [Gallus gallus]
ENSGALG00000040038	1	20257352	20275372	MLC1	megalencephalic leukoencephalopathy with subcortical cysts 1 [Source:NCBI gene;Acc:417737]
ENSGALG00000033664	1	20276230	20312309	MOV10L1	Mov10 RISC complex RNA helicase like 1 [Source:NCBI gene;Acc:417738]
ENSGALG00000000003	1	20328226	20347898	PANX2	pannexin 2 [Source:NCBI gene;Acc:426934]
ENSGALG00000039861	1	20649179	20822048	PLXNB2	plexin B2 [Source:NCBI gene;Acc:425938]
ENSGALG00000039403	1	21072336	21395611	GRM8	glutamate metabotropic receptor 8 [Source:NCBI gene;Acc:427853]
ENSGALG00000007177	12	13123560	13498453	PTPRG	protein tyrosine phosphatase, receptor type G [Source:NCBI gene;Acc:374208]
ENSGALG00000007780	12	16666749	16682429	EIF4E3	eukaryotic translation initiation factor 4E family member 3 [Source:NCBI gene;Acc:416093]
ENSGALG00000054150	12	16693283	16694425	GPR27	G protein-coupled receptor 173 [Source:NCBI gene;Acc:416094]
ENSGALG00000007785	12	16703105	16707773	PROK2	prokineticin 2 [Source:NCBI gene;Acc:771674]
ENSGALG00000007798	12	16858536	16897156	SHQ1	SHQ1, H/ACA ribonucleoprotein assembly factor [Source:NCBI gene;Acc:416096]
ENSGALG00000007804	12	16898430	16917447	GXYLT2	glucoside xylosyltransferase 2 [Source:NCBI gene;Acc:416097]
ENSGALG00000007810	12	16918018	16950486	PPP4R2	protein phosphatase 4 regulatory subunit 2 [Source:NCBI gene;Acc:416098]
ENSGALG00000007819	12	17007247	17127236	PDZRN3	PDZ domain containing ring finger 3 [Source:NCBI gene;Acc:416099]
ENSGALG00000026838	1	25905669	25955951	MDFIC	MyoD family inhibitor domain containing [Source:NCBI gene;Acc:417774]
ENSGALG00000053114	1	26112068	26239455	-	AHW56718.1 forkhead box P2 isoform A [Homo sapiens]
ENSGALG00000009435	1	26502865	26529724	PPP1R3A	protein phosphatase 1 regulatory subunit 3A [Source:NCBI gene;Acc:101747406]
ENSGALG00000009492	1	28562689	28571188	DNAJB9	DnaJ heat shock protein family (Hsp40) member B9 [Source:NCBI gene;Acc:417783]
ENSGALG00000009494	1	28571393	28579128	THAP5	THAP domain containing 5 [Source:NCBI gene;Acc:417784]
ENSGALG00000009514	1	28704251	28843445	NRCAM	neuronal cell adhesion molecule [Source:NCBI gene;Acc:396202]
ENSGALG00000009530	1	29166774	29412777	PDZRN4	PDZ domain containing ring finger 4 [Source:NCBI gene;Acc:417787]
ENSGALG00000009572	1	30046660	30129302	ADAMTS20	ADAM metallopeptidase with thrombospondin type 1 motif 20 [Source:NCBI gene;Acc:417794]
ENSGALG00000047903	13	1104646	1110109	-	XP_025010647.1 protocadherin beta-15-like [Gallus gallus]
ENSGALG00000048862	13	1114410	1118633	-	XP_025010746.1 protocadherin beta-15-like [Gallus gallus]
ENSGALG00000052053	13	1209654	1234793	-	XP_015148983.2 LOW QUALITY PROTEIN: protocadherin beta-15 [Gallus gallus]
ENSGALG00000048086	13	1276233	1278221	-	XP_025010696.1 protocadherin beta-15-like [Gallus gallus]
ENSGALG00000052992	13	1288658	1290097	-	XP_015149018.1 protocadherin beta-15 [Gallus gallus]
ENSGALG00000009755	1	31842742	31886512	LRIG3	leucine rich repeats and immunoglobulin like domains 3 [Source:NCBI gene;Acc:417813]
ENSGALG00000050139	1	32058328	32060175	-	XP_031318227.1 uncharacterized protein LOC116156322 [Camelus dromedarius]
ENSGALG00000049710	1	32060277	32061866	-	XP_021238701.1 uncharacterized protein LOC110391220 [Numida meleagris]
ENSGALG00000049413	13	2412764	2414935	-	protocadherin gamma-A10-like [Source:NCBI gene;Acc:100858937]
ENSGALG00000047437	13	2420388	2424871	-	protocadherin gamma-A5-like [Source:NCBI gene;Acc:107054480]
ENSGALG00000048318	13	2432714	2438534	-	XP_015149049.2 protocadherin gamma-A5-like [Gallus gallus]
ENSGALG00000047231	13	2445932	2448109	-	protocadherin gamma-A2-like [Source:NCBI gene;Acc:112533403]
ENSGALG00000050686	13	2464338	2466341	-	protocadherin gamma subfamily A, 2 [Source:NCBI gene;Acc:431363]
ENSGALG00000054183	13	2474870	2477506	-	protocadherin gamma-A5-like [Source:NCBI gene;Acc:112533402]
ENSGALG00000051761	13	2487934	2489940	-	protocadherin gamma-A2-like [Source:NCBI gene;Acc:107054487]
ENSGALG00000049478	13	2495117	2501600	-	XP_015149050.1 protocadherin gamma-A5-like [Gallus gallus]
ENSGALG00000052985	13	2506271	2510799	-	protocadherin gamma-A8-like [Source:NCBI gene;Acc:100858040]
ENSGALG00000053483	13	2558317	2569364	-	protocadherin gamma-A7-like [Source:NCBI gene;Acc:427618]
ENSGALG00000028565	13	2579691	2627833	PCDHGC3	Gallus gallus protocadherin gamma subfamily A, 2 (PCDHGA2), mRNA. [Source:RefSeq mRNA;Acc:NM_001245037]
ENSGALG00000053457	13	2602601	2611672	PCDHGC5	protocadherin gamma subfamily C, 5 [Source:HGNC Symbol;Acc:HGNC:8718]
ENSGALG00000002634	13	2655521	2670468	HDAC3	histone deacetylase 3 [Source:NCBI gene;Acc:395506]
ENSGALG00000026638	13	2672071	2681448	RELL2	RELT like 2 [Source:NCBI gene;Acc:416198]
ENSGALG00000009840	1	33758984	33785156	TBK1	TANK binding kinase 1 [Source:NCBI gene;Acc:417825]
ENSGALG00000052881	13	709353	711527	-	protocadherin beta-15-like [Source:NCBI gene;Acc:107049090]
ENSGALG00000050281	13	887080	899460	-	XP_025010682.1 protocadherin beta-15-like [Gallus gallus]
ENSGALG00000050703	13	911473	917347	-	protocadherin beta-15-like [Source:NCBI gene;Acc:107049052]
ENSGALG00000050242	13	938739	940907	-	protocadherin beta-4-like [Source:NCBI gene;Acc:107054464]
ENSGALG00000044463	13	946963	950066	-	XP_015148992.1 protocadherin beta-15-like [Gallus gallus]
ENSGALG00000051286	13	957613	964062	-	XP_015148990.2 protocadherin beta-15 [Gallus gallus]
ENSGALG00000045780	13	972399	974012	-	XP_015148989.2 protocadherin beta-15-like [Gallus gallus]
ENSGALG00000047118	13	983713	985344	-	XP_015148993.1 protocadherin beta-15-like [Gallus gallus]
ENSGALG00000010958	1	40280597	40569224	PPFIA2	PTPRF interacting protein alpha 2 [Source:NCBI gene;Acc:417877]
ENSGALG00000034325	14	11259785	11527885	RBFOX1	RNA binding protein, fox-1 homolog 1 [Source:NCBI gene;Acc:416645]
ENSGALG00000054605	14	11277460	11280513	-	XP_014810274.1 PREDICTED: uncharacterized protein LOC106895380 [Calidris pugnax]
ENSGALG00000031416	14	13632241	13656290	UBN1	ubinuclein 1 [Source:NCBI gene;Acc:416398]
ENSGALG00000002201	14	13658840	13679023	PPL	periplakin [Source:NCBI gene;Acc:408044]
ENSGALG00000002267	14	15245851	15263173	DCUN1D3	defective in cullin neddylation 1 domain containing 3 [Source:NCBI gene;Acc:427002]
ENSGALG00000002273	14	15263057	15273745	LYRM1	LYR motif containing 1 [Source:NCBI gene;Acc:427003]
ENSGALG00000046955	14	15279994	15290828	-	XP_025010946.1 dynein heavy chain 3, axonemal isoform X4 [Gallus gallus]
ENSGALG00000002350	14	15304269	15344033	-	dynein axonemal heavy chain 3 [Source:NCBI gene;Acc:427004]
ENSGALG00000027173	14	15345874	15350850	-	transmembrane protein 159 [Source:NCBI gene;Acc:427005]
ENSGALG00000052056	14	15347240	15350850	-	POI19956.1 hypothetical protein CIB84_016298, partial [Bambusicola thoracicus]
ENSGALG00000002428	14	15355914	15363700	ZP2	zona pellucida glycoprotein 2 [Source:NCBI gene;Acc:427006]
ENSGALG00000002442	14	15365556	15370961	ANKS4B	ankyrin repeat and sterile alpha motif domain containing 4B [Source:NCBI gene;Acc:427007]
ENSGALG00000002484	14	15374063	15382016	CRYM	crystallin mu [Source:NCBI gene;Acc:427008]
ENSGALG00000002490	14	15382194	15393648	UQCRC2	ubiquinol-cytochrome c reductase core protein II [Source:NCBI gene;Acc:427009]
ENSGALG00000041298	14	15396046	15412161	-	integrin, alpha D [Source:NCBI gene;Acc:101748640]
ENSGALG00000045093	1	42813465	42822840	-	chromosome 1 C12orf50 homolog [Source:NCBI gene;Acc:417885]
ENSGALG00000011168	1	42829927	42836694	C12orf29	chromosome 1 C12orf29 homolog [Source:NCBI gene;Acc:417886]
ENSGALG00000049176	1	42836699	42851268	-	XP_004937659.1 centrosomal protein of 290 kDa [Gallus gallus]
ENSGALG00000051263	1	42863331	42867926	-	XP_004937659.1 centrosomal protein of 290 kDa [Gallus gallus]
ENSGALG00000011177	1	42869836	42885028	-	XP_004937659.1 centrosomal protein of 290 kDa [Gallus gallus]
ENSGALG00000033106	1	42888363	42945679	TMTC3	transmembrane and tetratricopeptide repeat containing 3 [Source:NCBI gene;Acc:417888]
ENSGALG00000011206	1	43015486	43066975	KITLG	KIT ligand [Source:NCBI gene;Acc:396028]
ENSGALG00000011269	1	43956041	43978617	EPYC	epiphycan [Source:NCBI gene;Acc:417890]
ENSGALG00000011274	1	44050178	44202174	DCN	decorin [Source:NCBI gene;Acc:417892]
ENSGALG00000011276	1	44429339	44433309	BTG1	BTG anti-proliferation factor 1 [Source:NCBI gene;Acc:396295]
ENSGALG00000034829	14	449210	477081	PDXDC1	pyridoxal dependent decarboxylase domain containing 1 [Source:NCBI gene;Acc:416413]
ENSGALG00000040905	14	478502	485920	NTAN1	N-terminal asparagine amidase [Source:NCBI gene;Acc:768445]
ENSGALG00000011285	1	44855280	44869564	-	nudix hydrolase 4 [Source:NCBI gene;Acc:417897]
ENSGALG00000030515	1	44872359	44891392	UBE2N	ubiquitin conjugating enzyme E2 N [Source:NCBI gene;Acc:417898]
ENSGALG00000011293	1	44901269	44908500	MRPL42	mitochondrial ribosomal protein L42 [Source:NCBI gene;Acc:417899]
ENSGALG00000050619	1	44923615	44927604	SOCS2	suppressor of cytokine signaling 2 [Source:NCBI gene;Acc:395219]
ENSGALG00000011297	1	44934717	45010543	CRADD	CASP2 and RIPK1 domain containing adaptor with death domain [Source:NCBI gene;Acc:417900]
ENSGALG00000011327	1	45354985	45399450	NR2C1	nuclear receptor subfamily 2, group C, member 1 [Source:NCBI gene;Acc:373913]
ENSGALG00000011342	1	45405227	45469802	FGD6	FYVE, RhoGEF and PH domain containing 6 [Source:NCBI gene;Acc:417908]
ENSGALG00000011357	1	45469720	45543803	VEZT	vezatin, adherens junctions transmembrane protein [Source:NCBI gene;Acc:417911]
ENSGALG00000011377	1	45566403	45581182	METAP2	methionyl aminopeptidase 2 [Source:NCBI gene;Acc:417912]
ENSGALG00000011549	1	46756977	47167938	ANKS1B	ankyrin repeat and sterile alpha motif domain containing 1B [Source:NCBI gene;Acc:417927]
ENSGALG00000035799	14	727561	869064	SHISA9	shisa family member 9 [Source:HGNC Symbol;Acc:HGNC:37231]
ENSGALG00000011814	1	48844718	48898342	ATF7IP	activating transcription factor 7 interacting protein [Source:NCBI gene;Acc:417966]
ENSGALG00000029583	1	48905356	48942414	PLBD1	phospholipase B domain containing 1 [Source:NCBI gene;Acc:417967]
ENSGALG00000011838	1	48945372	48990389	GUCY2C	guanylate cyclase 2C [Source:NCBI gene;Acc:417968]
ENSGALG00000002981	14	1071961	1082730	ERCC4	ERCC excision repair 4, endonuclease catalytic subunit [Source:NCBI gene;Acc:416420]
ENSGALG00000011993	1	49860867	49871899	RBX1	ring-box 1 [Source:NCBI gene;Acc:418001]
ENSGALG00000012003	1	49891065	49906124	XPNPEP3	X-prolyl aminopeptidase (aminopeptidase P) 3, putative [Source:NCBI gene;Acc:418002]
ENSGALG00000012281	1	50979471	50998677	PLA2G6	phospholipase A2 group VI [Source:NCBI gene;Acc:418028]
ENSGALG00000012285	1	50999516	51007562	BAIAP2L2	BAI1 associated protein 2 like 2 [Source:NCBI gene;Acc:418029]
ENSGALG00000036897	1	51008968	51016634	SLC16A8	solute carrier family 16 member 8 [Source:NCBI gene;Acc:396041]
ENSGALG00000041823	1	51019143	51030492	PICK1	protein interacting with PRKCA 1 [Source:NCBI gene;Acc:418030]
ENSGALG00000012290	1	51055215	51064410	SOX10	SRY-box 10 [Source:NCBI gene;Acc:395573]
ENSGALG00000012291	1	51067332	51070945	POLR2F	RNA polymerase II subunit F [Source:NCBI gene;Acc:395486]
ENSGALG00000012293	1	51071012	51075308	C22orf23	chromosome 1 C22orf23 homolog [Source:NCBI gene;Acc:418031]
ENSGALG00000012265	1	51075320	51093611	MICALL1	MICAL like 1 [Source:NCBI gene;Acc:418032]
ENSGALG00000040925	15	11099233	11103629	RNF215	ring finger protein 215 [Source:NCBI gene;Acc:417009]
ENSGALG00000007907	15	11105096	11111632	CCDC157	coiled-coil domain containing 157 [Source:NCBI gene;Acc:417010]
ENSGALG00000007937	15	11112091	11125582	SF3A1	splicing factor 3a subunit 1 [Source:NCBI gene;Acc:427717]
ENSGALG00000007954	15	11128038	11134308	-	TBC1 domain family member 10A [Source:NCBI gene;Acc:417011]
ENSGALG00000007964	15	11136040	11139800	CASTOR1	GATS protein like 3 [Source:NCBI gene;Acc:770898]
ENSGALG00000055111	15	249367	250929	-	-
ENSGALG00000002714	15	4100056	4278736	TMEM132C	transmembrane protein 132C [Source:NCBI gene;Acc:416809]
ENSGALG00000012755	1	55281097	55330373	IGF-I	insulin like growth factor 1 [Source:NCBI gene;Acc:418090]
ENSGALG00000004610	15	6404746	6415472	SH2B3	SH2B adaptor protein 3 [Source:NCBI gene;Acc:416876]
ENSGALG00000004625	15	6419311	6462154	ATXN2	ataxin 2 like [Source:NCBI gene;Acc:416877]
ENSGALG00000004650	15	6478762	6514166	BRAP	BRCA1 associated protein [Source:NCBI gene;Acc:772041]
ENSGALG00000004725	15	6505287	6514051	-	acyl-CoA dehydrogenase family member 10-like [Source:NCBI gene;Acc:107057078]
ENSGALG00000004743	15	6514818	6534275	MAPKAPK5	mitogen-activated protein kinase-activated protein kinase 5 [Source:NCBI gene;Acc:373929]
ENSGALG00000021341	15	6541220	6543679	ADAM20	ADAM metallopeptidase domain 20 [Source:NCBI gene;Acc:404294]
ENSGALG00000004760	15	6543749	6557011	TMEM116	transmembrane protein 116 [Source:NCBI gene;Acc:416881]
ENSGALG00000023510	15	6557193	6561304	ERP29	endoplasmic reticulum protein 29 [Source:NCBI gene;Acc:416882]
ENSGALG00000041821	15	6563515	6588861	NAA25	N(alpha)-acetyltransferase 25, NatB auxiliary subunit [Source:NCBI gene;Acc:416883]
ENSGALG00000043208	15	6590284	6599691	TRAFD1	TRAF-type zinc finger domain containing 1 [Source:NCBI gene;Acc:416884]
ENSGALG00000032685	15	6603817	6667047	HECTD4	HECT domain containing E3 ubiquitin protein ligase 4 [Source:NCBI gene;Acc:426582]
ENSGALG00000034511	1	56624328	56633715	-	poly [ADP-ribose] polymerase 12-like [Source:NCBI gene;Acc:418108]
ENSGALG00000012847	1	56636822	56652446	-	cystine/glutamate transporter-like [Source:NCBI gene;Acc:418109]
ENSGALG00000035108	1	56677151	56731558	KDM7A	lysine demethylase 7A [Source:NCBI gene;Acc:418110]
ENSGALG00000005062	15	6973568	6988195	FOXN4	forkhead box N4 [Source:NCBI gene;Acc:416898]
ENSGALG00000005122	15	7006773	7029577	MYO1H	myosin IH [Source:NCBI gene;Acc:768372]
ENSGALG00000005138	15	7032217	7041287	KCTD10	potassium channel tetramerization domain containing 10 [Source:NCBI gene;Acc:416900]
ENSGALG00000013851	15	7042382	7058329	UBE3B	ubiquitin protein ligase E3B [Source:NCBI gene;Acc:776286]
ENSGALG00000012894	1	57808038	57809438	CHRM2	cholinergic receptor muscarinic 2 [Source:NCBI gene;Acc:418126]
ENSGALG00000006320	15	8345049	8354558	-	solute carrier family 2, facilitated glucose transporter member 11-like [Source:NCBI gene;Acc:101751878]
ENSGALG00000046572	15	8357384	8366217	-	solute carrier family 2 member 11-like 4 [Source:NCBI gene;Acc:769577]
ENSGALG00000006326	15	8375207	8377034	MIF	macrophage migration inhibitory factor (glycosylation-inhibiting factor) [Source:NCBI gene;Acc:100857237]
ENSGALG00000032690	15	8375819	8385478	DDX51	DEAD-box helicase 51 [Source:NCBI gene;Acc:416936]
ENSGALG00000005204	15	8386812	8392109	-	glutathione S-transferase theta 1-like [Source:NCBI gene;Acc:769847]
ENSGALG00000012934	1	59088124	59268526	BICD1	BICD cargo adaptor 1 [Source:NCBI gene;Acc:427919]
ENSGALG00000012956	1	59699833	59845195	TMTC1	transmembrane and tetratricopeptide repeat containing 1 [Source:NCBI gene;Acc:418143]
ENSGALG00000012989	1	60359915	60404116	NINJ2	ninjurin 2 [Source:NCBI gene;Acc:418151]
ENSGALG00000012998	1	60852680	60917603	WNT5B	Wnt family member 5B [Source:NCBI gene;Acc:418154]
ENSGALG00000035533	1	60925606	60965997	ADIPOR2	adiponectin receptor 2 [Source:NCBI gene;Acc:418155]
ENSGALG00000036964	1	60970968	61033953	-	XP_015141621.1 voltage-dependent calcium channel subunit alpha-2/delta-4 [Gallus gallus]
ENSGALG00000013008	1	60978921	60980846	CHUNK-1	CHUNK-1 protein [Source:NCBI gene;Acc:395640]
ENSGALG00000013007	1	61045233	61073779	-	EOB08157.1 Voltage-dependent calcium channel subunit alpha-2/delta-4, partial [Anas platyrhynchos]
ENSGALG00000050288	1	61103336	61144857	DCP1B	decapping mRNA 1B [Source:NCBI gene;Acc:772197]
ENSGALG00000013022	1	61134027	61599794	CACNA1C	calcium voltage-gated channel subunit alpha1 C [Source:NCBI gene;Acc:395891]
ENSGALG00000033887	1	61607575	61627406	IL17RA	interleukin 17 receptor A [Source:NCBI gene;Acc:418158]
ENSGALG00000013026	1	61644952	61654448	HDHD5	cat eye syndrome chromosome region, candidate 5 [Source:NCBI gene;Acc:418159]
ENSGALG00000013031	1	61651327	61672321	CECR1	cat eye syndrome chromosome region, candidate 1 [Source:NCBI gene;Acc:418160]
ENSGALG00000053019	16	2143943	2162007	-	XP_025011754.1 arf-GAP with Rho-GAP domain, ANK repeat and PH domain-containing protein 1-like [Gallus gallus]
ENSGALG00000052089	16	2164590	2178726	-	XP_025011559.1 valine--tRNA ligase-like [Gallus gallus]
ENSGALG00000028186	1	62631477	62735236	RERG	RAS like estrogen regulated growth inhibitor [Source:NCBI gene;Acc:418173]
ENSGALG00000032348	16	2660430	2661524	LTB4R	leukotriene B4 receptor [Source:NCBI gene;Acc:101751902]
ENSGALG00000043052	16	2662153	2664893	CD1B	CD1b molecule [Source:NCBI gene;Acc:425802]
ENSGALG00000030270	16	2665728	2668557	CD1C	CD1c molecule [Source:NCBI gene;Acc:425801]
ENSGALG00000013085	1	62781911	62930757	PTPRO	protein tyrosine phosphatase, receptor type O [Source:NCBI gene;Acc:373911]
ENSGALG00000013091	1	62935249	63064741	EPS8	epidermal growth factor receptor pathway substrate 8 [Source:NCBI gene;Acc:418174]
ENSGALG00000013092	1	63098506	63107795	STRAP	serine/threonine kinase receptor associated protein [Source:NCBI gene;Acc:418175]
ENSGALG00000013095	1	63109353	63163425	DERA	deoxyribose-phosphate aldolase [Source:NCBI gene;Acc:418176]
ENSGALG00000036358	1	63351924	63412998	LMO3	LIM domain only 3 [Source:NCBI gene;Acc:418179]
ENSGALG00000013134	1	64349798	64514784	PLEKHA5	pleckstrin homology domain containing A5 [Source:NCBI gene;Acc:418183]
ENSGALG00000031293	1	65230075	65281262	SLCO1A2	solute carrier organic anion transporter family member 1A2 [Source:NCBI gene;Acc:418190]
ENSGALG00000013168	1	65265009	65268984	IAPP	islet amyloid polypeptide [Source:NCBI gene;Acc:396362]
ENSGALG00000013173	1	65298236	65313377	PYROXD1	pyridine nucleotide-disulphide oxidoreductase domain 1 [Source:NCBI gene;Acc:418191]
ENSGALG00000013174	1	65317661	65337020	RECQL	RecQ like helicase [Source:NCBI gene;Acc:378910]
ENSGALG00000033855	1	65337341	65349940	GOLT1B	golgi transport 1B [Source:NCBI gene;Acc:418192]
ENSGALG00000013177	1	65359495	65418925	BCAT1	branched chain amino acid transaminase 1 [Source:NCBI gene;Acc:418193]
ENSGALG00000032768	1	65833774	66173568	SOX5	SRY-box 5 [Source:NCBI gene;Acc:418195]
ENSGALG00000051324	1	66353692	66355083	-	AAC60281.1 unknown [Gallus gallus]
ENSGALG00000051428	16	633344	641956	-	zinc finger protein 665-like [Source:NCBI gene;Acc:100859084]
ENSGALG00000014234	1	70567704	70663626	ATXN10	ataxin 10 [Source:NCBI gene;Acc:418245]
ENSGALG00000036255	1	70750805	70843717	WNT7B	Wnt family member 7B [Source:NCBI gene;Acc:427937]
ENSGALG00000000972	17	10026746	10123535	PBX3	PBX homeobox 3 [Source:NCBI gene;Acc:417093]
ENSGALG00000051852	1	71301904	71308797	-	polycystic kidney disease (polycystin) and REJ homolog (sperm receptor for egg jelly homolog, sea urchin) [Source:NCBI gene;Acc:107053969]
ENSGALG00000048687	1	71309056	71360005	-	tetratricopeptide repeat domain 38 [Source:NCBI gene;Acc:426193]
ENSGALG00000014551	1	71309071	71524675	-	tetratricopeptide repeat protein 38-like [Source:NCBI gene;Acc:426599]
ENSGALG00000050747	1	71337674	71340265	-	XP_015146243.2 polycystic kidney disease and receptor for egg jelly-related protein [Gallus gallus]
ENSGALG00000048362	1	71342786	71343738	-	XP_019466465.1 tetratricopeptide repeat protein 38-like, partial [Meleagris gallopavo]
ENSGALG00000013911	1	71375201	71400743	ZC3HAV1	zinc finger CCCH-type containing, antiviral 1 [Source:NCBI gene;Acc:426315]
ENSGALG00000007079	17	3365148	3582266	PAPPA	pappalysin 1 [Source:NCBI gene;Acc:417245]
ENSGALG00000051635	17	3587444	3588185	-	AAP68818.1 replicative senescence upregulated protein [Homo sapiens]
ENSGALG00000007038	17	3593160	3854597	ASTN2	astrotactin 2 [Source:NCBI gene;Acc:417242]
ENSGALG00000052262	1	73969099	73970994	KCNA5	potassium voltage-gated channel subfamily A member 5 [Source:NCBI gene;Acc:395115]
ENSGALG00000046707	1	74012669	74013817	-	XP_031318227.1 uncharacterized protein LOC116156322 [Camelus dromedarius]
ENSGALG00000049772	1	74122042	74123952	-	XP_015731928.1 uncharacterized protein LOC107320518 [Coturnix japonica]
ENSGALG00000050991	1	74200582	74201625	-	AAC60281.1 unknown [Gallus gallus]
ENSGALG00000053526	1	74215223	74288369	NTF3	neurotrophin 3 [Source:NCBI gene;Acc:428099]
ENSGALG00000017271	1	74343324	74478720	ANO2	anoctamin 2 [Source:HGNC Symbol;Acc:HGNC:1183]
ENSGALG00000006997	17	4358151	4436723	BRINP1	BMP/retinoic acid inducible neural specific 1 [Source:NCBI gene;Acc:395098]
ENSGALG00000017272	1	74541146	74683073	VWF	von Willebrand factor [Source:NCBI gene;Acc:419031]
ENSGALG00000013272	1	74873840	74925413	PRMT8	protein arginine methyltransferase 1 [Source:NCBI gene;Acc:425989]
ENSGALG00000053670	17	4947581	4951990	MEGF9	multiple EGF like domains 9 [Source:HGNC Symbol;Acc:HGNC:3234]
ENSGALG00000013424	1	75291781	75327340	TULP3	tubby like protein 3 [Source:NCBI gene;Acc:426085]
ENSGALG00000013422	1	75327637	75331844	RHNO1	RAD9-HUS1-RAD1 interacting nuclear orphan 1 [Source:NCBI gene;Acc:426083]
ENSGALG00000013420	1	75332032	75341754	FOXM1	forkhead box M1 [Source:NCBI gene;Acc:430534]
ENSGALG00000004986	17	5306106	5311904	CERCAM	cerebral endothelial cell adhesion molecule [Source:NCBI gene;Acc:427768]
ENSGALG00000004971	17	5320444	5338453	URM1	ubiquitin related modifier 1 [Source:NCBI gene;Acc:417221]
ENSGALG00000004965	17	5345787	5353651	SLC27A4	solute carrier family 27 member 4 [Source:NCBI gene;Acc:417220]
ENSGALG00000004927	17	5355051	5360831	COQ4	coenzyme Q4 [Source:NCBI gene;Acc:417219]
ENSGALG00000004920	17	5358563	5362524	TRUB2	TruB pseudouridine synthase family member 2 [Source:NCBI gene;Acc:417218]
ENSGALG00000047230	17	5364609	5366335	SWI5	SWI5 homologous recombination repair protein [Source:HGNC Symbol;Acc:HGNC:31412]
ENSGALG00000004881	17	5366372	5385378	-	golgin A2 [Source:NCBI gene;Acc:427766]
ENSGALG00000047119	1	76276135	76295448	-	XP_024998605.1 LOW QUALITY PROTEIN: alpha-2-macroglobulin-like [Gallus gallus]
ENSGALG00000039764	1	76277358	76319559	-	XP_024998578.1 alpha-2-macroglobulin isoform X2 [Gallus gallus]
ENSGALG00000054802	1	76279324	76315102	-	XP_024998585.1 alpha-2-macroglobulin-like [Gallus gallus]
ENSGALG00000053422	17	8283209	8317208	-	centrosome-associated protein 350-like [Source:NCBI gene;Acc:417131]
ENSGALG00000001758	17	8319880	8338842	QSOX2	quiescin sulfhydryl oxidase 2 [Source:NCBI gene;Acc:417129]
ENSGALG00000014701	1	78380088	78418997	RAP1GAP1	RAP1 GTPase activating protein 1 [Source:NCBI gene;Acc:395647]
ENSGALG00000014708	1	78425057	78436557	GSTK1	glutathione S-transferase kappa 1 [Source:NCBI gene;Acc:418302]
ENSGALG00000051033	1	78447443	78456946	-	XP_024998901.1 antigen WC1.1 isoform X3 [Gallus gallus]
ENSGALG00000014736	1	78552909	78576195	-	Kell blood group, metallo-endopeptidase [Source:NCBI gene;Acc:418306]
ENSGALG00000014746	1	78604630	78633785	TRPV6	transient receptor potential cation channel, subfamily V, member 6 [Source:NCBI gene;Acc:418307]
ENSGALG00000050594	1	78925717	78977145	-	trypsin I-P1-like 1 [Source:NCBI gene;Acc:768817]
ENSGALG00000000977	17	9939834	10024847	MAPKAP1	mitogen-activated protein kinase associated protein 1 [Source:NCBI gene;Acc:395627]
ENSGALG00000032361	1	80274239	80460066	STXBP5L	syntaxin binding protein 5 like [Source:NCBI gene;Acc:418327]
ENSGALG00000054317	1	84390198	84399002	-	XP_015152018.1 cilia- and flagella-associated protein 44 isoform X1 [Gallus gallus]
ENSGALG00000015152	1	84399987	84443291	BOC	BOC cell adhesion associated, oncogene regulated [Source:NCBI gene;Acc:418361]
ENSGALG00000015230	1	84810190	84899752	NME7	NME/NM23 family member 7 [Source:NCBI gene;Acc:100858145]
ENSGALG00000029606	18	564255	586932	MYH1E	myosin, heavy chain 1E, skeletal muscle (similar to human myosin, heavy chain 1, skeletal muscle, adult) [Source:NCBI gene;Acc:427788]
ENSGALG00000046212	18	6872423	6880054	-	mast cell immunoglobulin-like receptor 1 [Source:NCBI gene;Acc:417417]
ENSGALG00000003520	18	6878337	6885109	POLG2	DNA polymerase gamma 2, accessory subunit [Source:NCBI gene;Acc:417418]
ENSGALG00000003532	18	6885268	6892792	DDX5	DEAD-box helicase 5 [Source:NCBI gene;Acc:395629]
ENSGALG00000003540	18	6895937	6909697	CEP95	centrosomal protein 95 [Source:NCBI gene;Acc:417419]
ENSGALG00000003566	18	6912721	6941858	SMURF2	SMAD specific E3 ubiquitin protein ligase 2 [Source:NCBI gene;Acc:427809]
ENSGALG00000050405	18	6996577	7006003	-	PKK25587.1 bromodomain PHD finger transcription factor, partial [Columba livia]
ENSGALG00000047203	18	7005450	7017611	-	XP_015135457.1 nucleosome-remodeling factor subunit BPTF isoform X13 [Gallus gallus]
ENSGALG00000038222	18	7022413	7043136	-	XP_015135457.1 nucleosome-remodeling factor subunit BPTF isoform X13 [Gallus gallus]
ENSGALG00000003650	18	7046647	7057756	NOL11	nucleolar protein 11 [Source:NCBI gene;Acc:417423]
ENSGALG00000051534	18	7063010	7071263	-	XP_015135463.1 cytoplasmic phosphatidylinositol transfer protein 1 isoform X1 [Gallus gallus]
ENSGALG00000026816	18	7066866	7101589	-	XP_415676.5 cytoplasmic phosphatidylinositol transfer protein 1 isoform X4 [Gallus gallus]
ENSGALG00000034989	18	7450622	7589963	CEP112	centrosomal protein 112 [Source:NCBI gene;Acc:101749632]
ENSGALG00000015353	1	88325470	88449177	BBX	BBX, HMG-box containing [Source:NCBI gene;Acc:418407]
ENSGALG00000024077	1	92747952	92757871	-	XP_025000278.1 beta/gamma crystallin domain-containing protein 3 [Gallus gallus]
ENSGALG00000039302	1	92756502	92771499	MINA	MYC induced nuclear antigen [Source:NCBI gene;Acc:418436]
ENSGALG00000015446	1	93077757	93187518	POU2F1	POU class 2 homeobox 1 [Source:NCBI gene;Acc:396463]
ENSGALG00000001387	19	3107347	3214173	SPNS2	sphingolipid transporter 2 [Source:HGNC Symbol;Acc:HGNC:26992]
ENSGALG00000015461	1	93327859	93348148	-	B6.1 [Source:NCBI gene;Acc:396098]
ENSGALG00000053667	1	93356698	93367762	-	CD2 molecule [Source:NCBI gene;Acc:768858]
ENSGALG00000015464	1	93435286	93470481	PTGFRN	prostaglandin F2 receptor inhibitor [Source:NCBI gene;Acc:418449]
ENSGALG00000036738	1	93596025	93648691	IGSF3	immunoglobulin superfamily member 3 [Source:NCBI gene;Acc:418451]
ENSGALG00000015473	1	93651767	93662293	ADPRH	ADP-ribosylarginine hydrolase [Source:NCBI gene;Acc:418452]
ENSGALG00000015474	1	93674849	93698837	CD80	CD80 molecule [Source:NCBI gene;Acc:768950]
ENSGALG00000024480	1	93698488	93704946	TIMMDC1	translocase of inner mitochondrial membrane domain containing 1 [Source:NCBI gene;Acc:418453]
ENSGALG00000015480	1	93705780	93721328	POGLUT1	protein O-glucosyltransferase 1 [Source:NCBI gene;Acc:418455]
ENSGALG00000037655	1	93792988	93803389	BCL9	B-cell CLL/lymphoma 9 [Source:NCBI gene;Acc:418456]
ENSGALG00000015485	1	93810698	93817896	ACP6	acid phosphatase 6, lysophosphatidic [Source:NCBI gene;Acc:418458]
ENSGALG00000039452	1	93831630	93850776	GJA5	gap junction protein alpha 5 [Source:NCBI gene;Acc:396502]
ENSGALG00000015488	1	93889971	93891173	GJA8	gap junction protein alpha 8 [Source:NCBI gene;Acc:395846]
ENSGALG00000015491	1	93900144	93923220	GPR89A	G protein-coupled receptor 89A [Source:NCBI gene;Acc:418459]
ENSGALG00000015492	1	93917559	93930207	PDZK1	PDZ domain containing 1 pseudogene 1 [Source:NCBI gene;Acc:418460]
ENSGALG00000015497	1	94356495	94376726	VGLL3	vestigial like family member 3 [Source:NCBI gene;Acc:418462]
ENSGALG00000002288	19	4651809	4667060	LIG3	DNA ligase 3 [Source:NCBI gene;Acc:417530]
ENSGALG00000042771	1	96501042	96681455	GBE1	1,4-alpha-glucan branching enzyme 1 [Source:NCBI gene;Acc:427964]
ENSGALG00000004660	19	6833810	6842817	-	transient receptor potential cation channel subfamily V member 3 [Source:NCBI gene;Acc:771945]
ENSGALG00000055056	19	6841618	6849387	-	XP_021271178.1 transient receptor potential cation channel subfamily V member 3 isoform X2 [Numida meleagris]
ENSGALG00000004669	19	6849327	6858068	ASPA	aspartoacylase [Source:NCBI gene;Acc:417609]
ENSGALG00000049567	19	6858160	6864157	SPATA22	spermatogenesis associated 22 [Source:NCBI gene;Acc:771958]
ENSGALG00000054048	19	6867165	6920815	-	transmembrane protein 211-like [Source:NCBI gene;Acc:101749175]
ENSGALG00000005139	19	7424483	7453824	CLTC	clathrin heavy chain [Source:NCBI gene;Acc:395272]
ENSGALG00000005150	19	7455383	7456543	PTRH2	peptidyl-tRNA hydrolase 2 [Source:NCBI gene;Acc:417634]
ENSGALG00000005160	19	7456617	7512591	VMP1	vacuole membrane protein 1 [Source:NCBI gene;Acc:417635]
ENSGALG00000005173	19	7521816	7528589	TUBD1	tubulin delta 1 [Source:NCBI gene;Acc:417636]
ENSGALG00000005198	19	7528763	7541085	RPS6KB1	ribosomal protein S6 kinase B1 [Source:NCBI gene;Acc:417637]
ENSGALG00000005205	19	7544599	7550856	RNFT1	ring finger protein, transmembrane 1 [Source:NCBI gene;Acc:417638]
ENSGALG00000005699	19	9404696	9445516	NLK	nemo like kinase [Source:NCBI gene;Acc:417669]
ENSGALG00000005702	19	9445802	9449883	TMEM97	transmembrane protein 97 [Source:NCBI gene;Acc:417670]
ENSGALG00000005707	19	9449074	9451267	IFT20	intraflagellar transport 20 [Source:NCBI gene;Acc:417671]
ENSGALG00000005737	19	9451330	9509867	TNFAIP1	TNF alpha induced protein 1 [Source:NCBI gene;Acc:417672]
ENSGALG00000040926	1	99493728	99545821	SAMSN1	SAM domain, SH3 domain and nuclear localization signals 1 [Source:NCBI gene;Acc:418470]
ENSGALG00000028720	1	99545973	99575148	-	POI28058.1 hypothetical protein CIB84_008193 [Bambusicola thoracicus]
ENSGALG00000035421	20	10750391	10753196	SNRPN	small nuclear ribonucleoprotein polypeptide N [Source:NCBI gene;Acc:395298]
ENSGALG00000049958	20	10750639	10752778	-	TRY63885.1 hypothetical protein TCAL_15241 [Tigriopus californicus]
ENSGALG00000006974	20	10753853	10760204	DDX27	DEAD-box helicase 27 [Source:NCBI gene;Acc:419308]
ENSGALG00000040880	20	10803308	10815864	EDN3	endothelin 3 [Source:NCBI gene;Acc:768509]
ENSGALG00000049068	20	10842258	10853983	ZNF831	zinc finger protein 831 [Source:NCBI gene;Acc:419309]
ENSGALG00000007439	20	10872054	10877912	PRELID3B	PRELI domain containing 3B [Source:NCBI gene;Acc:419310]
ENSGALG00000051266	20	10886028	10887227	-	ATP synthase, H+ transporting, mitochondrial F1 complex, epsilon subunit [Source:NCBI gene;Acc:768660]
ENSGALG00000007447	20	10887341	10892358	TUBB1	tubulin beta 1 class VI [Source:NCBI gene;Acc:396427]
ENSGALG00000007462	20	10895414	11013490	CTSZ	cathepsin Z [Source:NCBI gene;Acc:419311]
ENSGALG00000007477	20	10901215	10910634	NELFCD	negative elongation factor complex member C/D [Source:NCBI gene;Acc:419312]
ENSGALG00000030859	20	10918207	11045636	GNAS	GNAS complex locus [Source:NCBI gene;Acc:419313]
ENSGALG00000007543	20	11158900	11172710	APCDD1L	APC down-regulated 1 like [Source:NCBI gene;Acc:419316]
ENSGALG00000007549	20	11181276	11208265	VAPB	VAMP associated protein B and C [Source:NCBI gene;Acc:419317]
ENSGALG00000007709	20	11969172	11990669	RTFDC1	replication termination factor 2 domain containing 1 [Source:NCBI gene;Acc:419329]
ENSGALG00000007717	20	11976791	11984112	GCNT7	glucosaminyl (N-acetyl) transferase family member 7 [Source:NCBI gene;Acc:769120]
ENSGALG00000007744	20	11992062	12008045	CASS4	Cas scaffold protein family member 4 [Source:HGNC Symbol;Acc:HGNC:15878]
ENSGALG00000007757	20	12011414	12019585	CSTF1	cleavage stimulation factor subunit 1 [Source:NCBI gene;Acc:419331]
ENSGALG00000001034	20	258118	263562	AAR2	AAR2 splicing factor homolog [Source:NCBI gene;Acc:419118]
ENSGALG00000036244	2	105465974	105467104	-	XP_025000011.1 inositol 1,4,5-trisphosphate receptor-interacting protein-like 1 [Gallus gallus]
ENSGALG00000006797	2	10527604	10822309	ADARB2	adenosine deaminase, RNA specific B2 (inactive) [Source:NCBI gene;Acc:420461]
ENSGALG00000006939	2	11439678	11481488	PFKP	phosphofructokinase, platelet [Source:NCBI gene;Acc:428411]
ENSGALG00000007036	2	11482055	11507235	PITRM1	pitrilysin metallopeptidase 1 [Source:NCBI gene;Acc:420462]
ENSGALG00000050265	2	119213031	119214065	-	PKU43598.1 rna-directed dna polymerase from mobile element jockey- hypothetical protein [Limosa lapponica baueri]
ENSGALG00000037164	2	119316650	119443316	ZFHX4	zinc finger homeobox 4 [Source:NCBI gene;Acc:395904]
ENSGALG00000039690	2	120607154	120640534	STMN2	stathmin 2 [Source:NCBI gene;Acc:396095]
ENSGALG00000034188	2	121112771	121187441	PAG1	phosphoprotein membrane anchor with glycosphingolipid microdomains 1 [Source:NCBI gene;Acc:420195]
ENSGALG00000037867	2	121261331	121266050	MRPL53	mitochondrial ribosomal protein L53 [Source:NCBI gene;Acc:420196]
ENSGALG00000041344	2	121272547	121278022	FABP5	fatty acid binding protein 5 [Source:NCBI gene;Acc:420197]
ENSGALG00000034294	2	122936917	122954777	ATP6V0D2	ATPase H+ transporting V0 subunit d2 [Source:NCBI gene;Acc:420210]
ENSGALG00000041795	2	122974548	123034608	WWP1	WW domain containing E3 ubiquitin protein ligase 1 [Source:NCBI gene;Acc:420212]
ENSGALG00000031248	2	123036659	123049268	RMDN1	regulator of microtubule dynamics 1 [Source:NCBI gene;Acc:420213]
ENSGALG00000032031	2	123570466	123745959	MMP16	matrix metallopeptidase 16 [Source:NCBI gene;Acc:396116]
ENSGALG00000037686	2	124273535	124294981	NBN	nibrin [Source:NCBI gene;Acc:374246]
ENSGALG00000036990	2	124297207	124306416	DECR1	2,4-dienoyl-CoA reductase 1, mitochondrial [Source:NCBI gene;Acc:420218]
ENSGALG00000032282	2	124313161	124331362	CALB1	calbindin 1 [Source:NCBI gene;Acc:396519]
ENSGALG00000029509	2	124557381	124612440	NECAB1	N-terminal EF-hand calcium binding protein 1 [Source:NCBI gene;Acc:420219]
ENSGALG00000037992	2	124616036	124623485	C8orf88	chromosome 8 open reading frame 88 [Source:NCBI gene;Acc:420220]
ENSGALG00000041493	2	125727025	125734631	-	XP_026653654.1 protein FAM92A isoform X1 [Zonotrichia albicollis]
ENSGALG00000046258	2	125727121	125745498	-	family with sequence similarity 92 member A [Source:NCBI gene;Acc:428371]
ENSGALG00000048883	2	127179200	127181416	-	XP_015711588.1 protein LYRIC isoform X1 [Coturnix japonica]
ENSGALG00000034050	2	127179558	127211005	-	metadherin [Source:NCBI gene;Acc:101751823]
ENSGALG00000007082	2	13012790	13044927	CREM	cAMP responsive element modulator [Source:NCBI gene;Acc:378903]
ENSGALG00000007095	2	13054990	13100900	CUL2	cullin 2 [Source:NCBI gene;Acc:420467]
ENSGALG00000040079	2	130175913	130483288	ZFPM2	zinc finger protein, FOG family member 2 [Source:NCBI gene;Acc:420269]
ENSGALG00000002377	21	3220612	3233063	ENO1	enolase 1, (alpha) [Source:NCBI gene;Acc:396017]
ENSGALG00000002390	21	3234528	3244322	CA6	carbonic anhydrase 6 [Source:NCBI gene;Acc:428187]
ENSGALG00000002466	21	3244323	3253164	SLC2A5	solute carrier family 2 member 5 [Source:NCBI gene;Acc:419438]
ENSGALG00000002473	21	3257956	3270047	GPR157	G protein-coupled receptor 157 [Source:HGNC Symbol;Acc:HGNC:23687]
ENSGALG00000007125	2	13147629	13581750	PARD3	par-3 family cell polarity regulator [Source:NCBI gene;Acc:420468]
ENSGALG00000002797	21	3724856	3734646	PGD	phosphogluconate dehydrogenase [Source:NCBI gene;Acc:419450]
ENSGALG00000024481	21	3735571	3738764	CENPS	centromere protein S [Source:NCBI gene;Acc:771417]
ENSGALG00000002820	21	3741291	3744957	DFFA	DNA fragmentation factor subunit alpha [Source:NCBI gene;Acc:419451]
ENSGALG00000002836	21	3745002	3826918	PEX14	peroxisomal biogenesis factor 14 [Source:NCBI gene;Acc:771421]
ENSGALG00000034348	2	138006974	138039753	ATAD2	ATPase family, AAA domain containing 2 [Source:NCBI gene;Acc:420346]
ENSGALG00000036490	2	140462096	140559056	CYRIB	family with sequence similarity 49 member B [Source:NCBI gene;Acc:420330]
ENSGALG00000002906	21	4071151	4076774	TARDBP	TAR DNA binding protein [Source:NCBI gene;Acc:419453]
ENSGALG00000003016	21	4078712	4105097	MASP2	mannan binding lectin serine peptidase 2 [Source:NCBI gene;Acc:407089]
ENSGALG00000003034	21	4105253	4109012	SS2	somatostatin II [Source:NCBI gene;Acc:395106]
ENSGALG00000003039	21	4116739	4124448	SRM	spermidine synthase [Source:NCBI gene;Acc:771447]
ENSGALG00000003086	21	4123703	4138661	EXOSC10	exosome component 10 [Source:NCBI gene;Acc:419454]
ENSGALG00000042548	2	141638052	141668463	LRRC6	leucine rich repeat containing 6 [Source:NCBI gene;Acc:420324]
ENSGALG00000044996	2	141675678	141686073	TMEM71	transmembrane protein 71 [Source:NCBI gene;Acc:101749956]
ENSGALG00000033205	2	141692967	141740812	PHF20L1	PHD finger protein 20-like 1 [Source:NCBI gene;Acc:420323]
ENSGALG00000042766	2	145414286	145625236	TRAPPC9	trafficking protein particle complex 9 [Source:NCBI gene;Acc:420312]
ENSGALG00000033960	2	147556277	147834791	ADGRB1	adhesion G protein-coupled receptor B1 [Source:NCBI gene;Acc:100859755]
ENSGALG00000008629	2	19573334	19621981	MRC1	mannose receptor C-type 1 [Source:NCBI gene;Acc:420516]
ENSGALG00000035287	2	19642963	19659497	STAM	signal transducing adaptor molecule [Source:NCBI gene;Acc:420517]
ENSGALG00000000357	22	1187068	1205333	-	ADAM like decysin 1 [Source:NCBI gene;Acc:419529]
ENSGALG00000051311	22	5436740	5457397	-	XP_024998583.1 putative L-aspartate dehydrogenase, partial [Gallus gallus]
ENSGALG00000035140	2	26570971	26585564	TMEM106B	transmembrane protein 106B [Source:NCBI gene;Acc:420586]
ENSGALG00000010770	2	26738333	26787906	SCIN	scinderin [Source:NCBI gene;Acc:420588]
ENSGALG00000027757	2	26800481	26802605	ARL4A	ADP ribosylation factor like GTPase 4A [Source:NCBI gene;Acc:420589]
ENSGALG00000005401	2	2665702	2717022	WNT9A	Wnt family member 9A [Source:NCBI gene;Acc:395829]
ENSGALG00000035504	2	27273383	27337505	ETV1	ETS variant 1 [Source:NCBI gene;Acc:395748]
ENSGALG00000033561	2	27388794	27720368	DGKB	diacylglycerol kinase beta [Source:NCBI gene;Acc:772367]
ENSGALG00000010792	2	27838091	28021352	AGMO	alkylglycerol monooxygenase [Source:NCBI gene;Acc:772374]
ENSGALG00000010794	2	28039372	28092164	MEOX2	mesenchyme homeobox 2 [Source:NCBI gene;Acc:374137]
ENSGALG00000010795	2	28279818	28389303	CRPPA	isoprenoid synthase domain containing [Source:NCBI gene;Acc:420591]
ENSGALG00000010836	2	28740786	28814243	AHR	aryl hydrocarbon receptor [Source:NCBI gene;Acc:373907]
ENSGALG00000045842	22	951962	961772	-	cell division cycle associated 2 [Source:NCBI gene;Acc:419524]
ENSGALG00000000275	22	962634	970983	KCTD9	potassium channel tetramerization domain containing 9 [Source:NCBI gene;Acc:419526]
ENSGALG00000000277	22	973156	976774	GnRH-I	gonadotropin releasing hormone 1 [Source:NCBI gene;Acc:770134]
ENSGALG00000000311	22	981447	1052989	DOCK5	dedicator of cytokinesis 5 [Source:NCBI gene;Acc:419527]
ENSGALG00000010865	2	29771902	29788849	TMEM196	transmembrane protein 196 [Source:NCBI gene;Acc:772254]
ENSGALG00000010868	2	29901282	29932513	MACC1	MACC1, MET transcriptional regulator [Source:NCBI gene;Acc:420604]
ENSGALG00000010875	2	29980460	30030227	ITGB8	integrin subunit beta 8 [Source:NCBI gene;Acc:395470]
ENSGALG00000035725	2	30161118	30163980	SP8	Sp8 transcription factor [Source:NCBI gene;Acc:776034]
ENSGALG00000034024	2	30628323	30744614	RAPGEF5	Rap guanine nucleotide exchange factor 5 [Source:NCBI gene;Acc:100857462]
ENSGALG00000011022	2	31800647	31804213	NPVF	neuropeptide VF precursor [Source:NCBI gene;Acc:378785]
ENSGALG00000030455	2	32987174	33160334	JAZF1	JAZF zinc finger 1 [Source:NCBI gene;Acc:420633]
ENSGALG00000011164	2	33620223	33781928	-	chimerin 2 [Source:NCBI gene;Acc:428437]
ENSGALG00000011170	2	33838517	33863336	WIPF3	WAS/WASL interacting protein family member 3 [Source:NCBI gene;Acc:420634]
ENSGALG00000011176	2	33867648	33902516	SCRN1	secernin 1 [Source:NCBI gene;Acc:420635]
ENSGALG00000011181	2	33912328	33919576	FKBP14	FK506 binding protein 14 [Source:NCBI gene;Acc:420636]
ENSGALG00000011185	2	33920266	33940447	PLEKHA8	pleckstrin homology domain containing A8 [Source:NCBI gene;Acc:420637]
ENSGALG00000011226	2	34034015	34140082	ANKRD28	ankyrin repeat domain 28 [Source:NCBI gene;Acc:420640]
ENSGALG00000011251	2	34651269	34954644	TBC1D5	TBC1 domain family member 5 [Source:NCBI gene;Acc:420646]
ENSGALG00000011254	2	35150112	35241163	SATB1	SATB homeobox 1 [Source:NCBI gene;Acc:420647]
ENSGALG00000038984	23	5603905	5610641	-	bone morphogenetic protein 8a [Source:NCBI gene;Acc:771058]
ENSGALG00000013383	23	5611502	5615013	PPIE	peptidylprolyl isomerase E [Source:NCBI gene;Acc:426061]
ENSGALG00000003800	23	5616117	5628117	PABPC4	poly(A) binding protein cytoplasmic 4 [Source:NCBI gene;Acc:419674]
ENSGALG00000034986	23	5629441	5635866	HEYL	hes related family bHLH transcription factor with YRPW motif-like [Source:NCBI gene;Acc:771101]
ENSGALG00000003816	23	5644988	5652023	NT5C1A	5'-nucleotidase, cytosolic IA [Source:NCBI gene;Acc:419675]
ENSGALG00000003829	23	5653211	5655702	HPCAL4	hippocalcin like 4 [Source:NCBI gene;Acc:419676]
ENSGALG00000003838	23	5656815	5662254	-	protein FAM49A-like [Source:NCBI gene;Acc:419677]
ENSGALG00000003851	23	5664869	5678872	TRIT1	tRNA isopentenyltransferase 1 [Source:NCBI gene;Acc:419678]
ENSGALG00000024047	23	5680673	5684455	MYCL	v-myc avian myelocytomatosis viral oncogene lung carcinoma derived homolog [Source:NCBI gene;Acc:428231]
ENSGALG00000003879	23	5688384	5696791	MFSD2A	major facilitator superfamily domain containing 2A [Source:NCBI gene;Acc:419679]
ENSGALG00000036294	23	5701544	5708612	CAP1	adenylate cyclase associated protein 1 [Source:NCBI gene;Acc:419680]
ENSGALG00000003936	23	5709280	5713960	PPT1	palmitoyl-protein thioesterase 1 [Source:NCBI gene;Acc:419681]
ENSGALG00000030378	23	5714104	5718468	RPL11	ribosomal protein L11 [Source:NCBI gene;Acc:419682]
ENSGALG00000034625	23	5719446	5731936	TCEB3	transcription elongation factor B subunit 3 [Source:NCBI gene;Acc:419683]
ENSGALG00000003986	23	5732085	5733729	PITHD1	PITH domain containing 1 [Source:NCBI gene;Acc:419684]
ENSGALG00000004002	23	5733966	5739642	LYPLA2	lysophospholipase II [Source:NCBI gene;Acc:419685]
ENSGALG00000004047	23	5736095	5744336	GALE	UDP-galactose-4-epimerase [Source:NCBI gene;Acc:419686]
ENSGALG00000004057	23	5743506	5747633	HMGCL	3-hydroxymethyl-3-methylglutaryl-CoA lyase [Source:NCBI gene;Acc:396316]
ENSGALG00000004112	23	5747558	5752219	FUCA1	fucosidase, alpha-L- 1, tissue [Source:NCBI gene;Acc:419687]
ENSGALG00000011278	2	35794568	35834790	KAT2B	lysine acetyltransferase 2B [Source:NCBI gene;Acc:428441]
ENSGALG00000011281	2	35837240	35842547	SGO1	shugoshin 1 [Source:NCBI gene;Acc:420650]
ENSGALG00000033593	2	36805788	37055784	UBE2E2	ubiquitin conjugating enzyme E2 E2 [Source:NCBI gene;Acc:776043]
ENSGALG00000011286	2	37076403	37120914	UBE2E1	ubiquitin conjugating enzyme E2 E1 [Source:NCBI gene;Acc:420653]
ENSGALG00000042371	2	40838346	40955310	ANO10	anoctamin 10 [Source:NCBI gene;Acc:420674]
ENSGALG00000039920	2	40962383	40987688	SNRK	SNF related kinase [Source:NCBI gene;Acc:420675]
ENSGALG00000007848	24	6135796	6138663	PTS	6-pyruvoyltetrahydropterin synthase [Source:NCBI gene;Acc:374144]
ENSGALG00000007868	24	6140068	6160788	BCO2	beta-carotene oxygenase 2 [Source:NCBI gene;Acc:419792]
ENSGALG00000007882	24	6178908	6183667	-	chromosome 24 C11orf57 homolog [Source:NCBI gene;Acc:419794]
ENSGALG00000047403	24	6183191	6186368	PIH1D2	PIH1 domain containing 2 [Source:NCBI gene;Acc:419795]
ENSGALG00000007904	24	6188496	6194932	DLAT	dihydrolipoamide S-acetyltransferase [Source:NCBI gene;Acc:419796]
ENSGALG00000007929	24	6196567	6228780	DIXDC1	DIX domain containing 1 [Source:NCBI gene;Acc:419798]
ENSGALG00000040842	24	6227008	6259713	HSPB2	heat shock protein family B (small) member 2 [Source:NCBI gene;Acc:414136]
ENSGALG00000032467	24	6229478	6236297	C11orf52	chromosome 24 open reading frame, human C11orf52 [Source:NCBI gene;Acc:770939]
ENSGALG00000007945	24	6239995	6246232	CRYAB	crystallin alpha B [Source:NCBI gene;Acc:396089]
ENSGALG00000007950	24	6247051	6248737	C11orf1	chromosome 24 C11orf1 homolog [Source:NCBI gene;Acc:419799]
ENSGALG00000007967	24	6250001	6254540	FDXACB1	ALG9, alpha-1,2-mannosyltransferase [Source:NCBI gene;Acc:428255]
ENSGALG00000021174	24	6256410	6281701	-	ALG9, alpha-1,2-mannosyltransferase [Source:NCBI gene;Acc:428255]
ENSGALG00000028815	24	6293151	6302449	-	von Willebrand factor A domain containing 5A [Source:NCBI gene;Acc:431270]
ENSGALG00000052250	25	1930891	1932435	HJV	hemojuvelin BMP co-receptor [Source:HGNC Symbol;Acc:HGNC:4887]
ENSGALG00000052872	25	1938910	1940376	-	-
ENSGALG00000048409	25	1948755	1958413	TXNIP	thioredoxin interacting protein [Source:HGNC Symbol;Acc:HGNC:16952]
ENSGALG00000052329	25	1960635	1964697	PEX11B	peroxisomal biogenesis factor 11 beta [Source:NCBI gene;Acc:112530296]
ENSGALG00000048069	25	1967612	1978478	LIX1L	limb and CNS expressed 1 like [Source:HGNC Symbol;Acc:HGNC:28715]
ENSGALG00000039891	25	639275	652509	ANP32E	acidic nuclear phosphoprotein 32 family member E [Source:NCBI gene;Acc:426109]
ENSGALG00000052924	25	654753	670528	DPF1	D4, zinc and double PHD fingers family 1 [Source:NCBI gene;Acc:395352]
ENSGALG00000052939	25	674810	676969	-	XP_032533575.1 signal-induced proliferation-associated 1-like protein 3, partial [Chiroxiphia lanceolata]
ENSGALG00000046712	25	677769	702522	LMNA	lamin A [Source:NCBI gene;Acc:396224]
ENSGALG00000034934	26	101626	102258	CLPS	colipase [Source:NCBI gene;Acc:771102]
ENSGALG00000039170	26	103162	106478	LHFPL5	lipoma HMGIC fusion partner-like 5 [Source:NCBI gene;Acc:378916]
ENSGALG00000037546	26	108265	127274	SRPK1	SRSF protein kinase 1 [Source:NCBI gene;Acc:421185]
ENSGALG00000040498	26	130061	146496	SLC26A8	solute carrier family 26 member 8 [Source:NCBI gene;Acc:771137]
ENSGALG00000042833	26	148699	169260	MAPK14	mitogen-activated protein kinase 14 [Source:NCBI gene;Acc:421183]
ENSGALG00000030966	26	169877	184131	MAPK13	mitogen-activated protein kinase 13 [Source:NCBI gene;Acc:771145]
ENSGALG00000046261	26	23574	28720	-	lymphoid-restricted membrane protein-like [Source:NCBI gene;Acc:425540]
ENSGALG00000032190	26	32473	39771	MICAL1	microtubule associated monooxygenase, calponin and LIM domain containing 1 [Source:NCBI gene;Acc:429474]
ENSGALG00000033245	26	40921	44364	SMPD2	sphingomyelin phosphodiesterase 2 [Source:NCBI gene;Acc:770663]
ENSGALG00000043513	26	47040	65837	TEAD3	TEA domain transcription factor 3 [Source:NCBI gene;Acc:395810]
ENSGALG00000031301	26	69390	73128	TULP1	tubby like protein 1 [Source:NCBI gene;Acc:395321]
ENSGALG00000042148	26	76711	94225	FKBP5	FK506 binding protein 5 [Source:NCBI gene;Acc:421186]
ENSGALG00000000776	26	192701	216901	BRPF3	bromodomain and PHD finger containing, 3 [Source:NCBI gene;Acc:421182]
ENSGALG00000039130	26	218391	232994	TBC1D22B	TBC1 domain family member 22B [Source:NCBI gene;Acc:421181]
ENSGALG00000038902	26	238271	241790	PIM1	Pim-1 proto-oncogene, serine/threonine kinase [Source:NCBI gene;Acc:100858838]
ENSGALG00000037744	26	260153	289532	CACNA1S	calcium voltage-gated channel subunit alpha1 S [Source:NCBI gene;Acc:395985]
ENSGALG00000034347	26	289608	321420	KIF21B	kinesin family member 21B [Source:NCBI gene;Acc:421178]
ENSGALG00000000616	26	323882	327166	ELF3	E74 like ETS transcription factor 3 [Source:NCBI gene;Acc:421177]
ENSGALG00000000607	26	349399	353524	GPR37L1	G protein-coupled receptor 37 like 1 [Source:NCBI gene;Acc:421176]
ENSGALG00000000606	26	355155	365068	ARL8A	ADP ribosylation factor like GTPase 8A [Source:NCBI gene;Acc:421175]
ENSGALG00000036093	26	367531	376406	PTPN7	protein tyrosine phosphatase, non-receptor type 7 [Source:NCBI gene;Acc:770905]
ENSGALG00000000584	26	380663	408134	-	protein tyrosine phosphatase, receptor type, V, pseudogene [Source:NCBI gene;Acc:421174]
ENSGALG00000000568	26	429845	474775	LGR6	leucine rich repeat containing G protein-coupled receptor 6 [Source:HGNC Symbol;Acc:HGNC:19719]
ENSGALG00000049299	2	62951146	62972331	TMEM170B	transmembrane protein 170B [Source:NCBI gene;Acc:420857]
ENSGALG00000022976	2	63453370	63526595	-	Orofacial cleft 1 candidate gene 1 protein homolog [Source:UniProtKB/Swiss-Prot;Acc:B0BK70]
ENSGALG00000012790	2	64524991	64561164	DSP	desmoplakin [Source:NCBI gene;Acc:420869]
ENSGALG00000000541	26	481428	495534	ZC3H11B	zinc finger CCCH-type containing 11B pseudogene [Source:NCBI gene;Acc:421172]
ENSGALG00000045676	26	496842	499715	NELFE	negative elongation factor complex member E [Source:NCBI gene;Acc:100859071]
ENSGALG00000035499	26	501760	510830	SKIV2L	Ski2 like RNA helicase [Source:NCBI gene;Acc:421171]
ENSGALG00000000518	26	510087	522316	KLHL12	kelch like family member 12 [Source:NCBI gene;Acc:101748977]
ENSGALG00000000436	26	522606	523803	RABIF	RAB interacting factor [Source:NCBI gene;Acc:421170]
ENSGALG00000040586	26	526440	534597	TUBA3E	tubulin, alpha 3e [Source:NCBI gene;Acc:421169]
ENSGALG00000038948	26	544801	573605	KDM5B	lysine demethylase 5B [Source:NCBI gene;Acc:421168]
ENSGALG00000049721	26	5499800	5503029	-	XP_024999605.1 myc-associated zinc finger protein [Gallus gallus]
ENSGALG00000052652	26	5506372	5517061	-	INO80 complex subunit E [Source:NCBI gene;Acc:112530331]
ENSGALG00000052497	26	5518754	5539021	-	serine/threonine-protein kinase TAO2-like [Source:NCBI gene;Acc:107050692]
ENSGALG00000033170	2	66990175	67383301	GMDS	GDP-mannose 4,6-dehydratase [Source:NCBI gene;Acc:420890]
ENSGALG00000012845	2	67521992	67599260	MYLK4	myosin light chain kinase family member 4 [Source:NCBI gene;Acc:420893]
ENSGALG00000012856	2	67588349	67613675	WRNIP1	Werner helicase interacting protein 1 [Source:NCBI gene;Acc:395089]
ENSGALG00000019553	2	67656284	67662678	SERPINB10B	serpin peptidase inhibitor, clade B (ovalbumin), member 10 B [Source:NCBI gene;Acc:395715]
ENSGALG00000019552	2	67665297	67674062	SERPINB10	serpin family B member 2 [Source:NCBI gene;Acc:420896]
ENSGALG00000012869	2	67682465	67690037	OVA	ovalbumin (SERPINB14) [Source:NCBI gene;Acc:396058]
ENSGALG00000019551	2	67700354	67711715	OVALY	ovalbumin-related protein Y (SERPINB14B) [Source:NCBI gene;Acc:420897]
ENSGALG00000043252	2	67714111	67721182	OVALX	ovalbumin-related protein X (SERPINB14C) [Source:NCBI gene;Acc:420898]
ENSGALG00000012872	2	67733489	67745143	SERPINB11	serpin family B member 12 [Source:NCBI gene;Acc:420899]
ENSGALG00000012873	2	67749398	67762854	SERPINB5	serpin family B member 5 [Source:NCBI gene;Acc:420900]
ENSGALG00000012882	2	67810334	67828096	KDSR	3-ketodihydrosphingosine reductase [Source:NCBI gene;Acc:420902]
ENSGALG00000012885	2	67837316	67924872	BCL2	BCL2, apoptosis regulator [Source:NCBI gene;Acc:396282]
ENSGALG00000012923	2	71193073	71261863	CDH9	cadherin 9 [Source:NCBI gene;Acc:428487]
ENSGALG00000054753	27	1900324	1960848	-	ubiquitin-like modifier-activating enzyme 1 [Source:NCBI gene;Acc:107051050]
ENSGALG00000046738	27	1940333	1941493	-	-
ENSGALG00000051095	27	3224553	3224858	-	feather keratin Cos1-2-like [Source:NCBI gene;Acc:107055263]
ENSGALG00000050377	27	3232083	3232388	-	feather keratin Cos1-1/Cos1-3/Cos2-1-like [Source:NCBI gene;Acc:428299]
ENSGALG00000047420	27	3241407	3241712	-	XP_425857.4 feather keratin Cos1-2-like isoform X2 [Gallus gallus]
ENSGALG00000047476	27	3245893	3246618	-	feather keratin Cos1-1/Cos1-3/Cos2-1-like [Source:NCBI gene;Acc:428297]
ENSGALG00000050877	27	3254086	3254391	-	XP_015154724.1 feather keratin Cos1-1/Cos1-3/Cos2-1-like [Gallus gallus]
ENSGALG00000047429	27	3259987	3260292	-	feather keratin Cos1-1/Cos1-3/Cos2-1-like [Source:NCBI gene;Acc:107055265]
ENSGALG00000054666	27	3263524	3263829	-	XP_019467528.1 feather keratin Cos1-1/Cos1-3/Cos2-1 [Meleagris gallopavo]
ENSGALG00000054421	27	3266491	3266796	-	feather keratin Cos1-1/Cos1-3/Cos2-1-like [Source:NCBI gene;Acc:107055264]
ENSGALG00000053001	27	3270035	3270340	-	XP_019467528.1 feather keratin Cos1-1/Cos1-3/Cos2-1 [Meleagris gallopavo]
ENSGALG00000052418	27	3273016	3273321	-	feather keratin Cos1-1/Cos1-3/Cos2-1-like [Source:NCBI gene;Acc:428295]
ENSGALG00000054192	27	3276561	3276866	-	XP_019467528.1 feather keratin Cos1-1/Cos1-3/Cos2-1 [Meleagris gallopavo]
ENSGALG00000051680	27	3279543	3279848	-	feather keratin Cos1-1/Cos1-3/Cos2-1-like [Source:NCBI gene;Acc:107055267]
ENSGALG00000053981	27	3283091	3283396	-	XP_019467528.1 feather keratin Cos1-1/Cos1-3/Cos2-1 [Meleagris gallopavo]
ENSGALG00000047127	27	3286458	3286763	-	XP_015154741.1 feather keratin Cos1-2-like [Gallus gallus]
ENSGALG00000051898	27	3294948	3295253	-	XP_015154741.1 feather keratin Cos1-2-like [Gallus gallus]
ENSGALG00000012952	2	75358894	75406459	BASP1	brain abundant membrane attached signal protein 1 [Source:NCBI gene;Acc:373905]
ENSGALG00000041204	27	6056993	6081137	IGF2BP1	insulin like growth factor 2 mRNA binding protein 1 [Source:NCBI gene;Acc:395953]
ENSGALG00000001299	27	6090482	6098133	GIP	gastric inhibitory polypeptide [Source:NCBI gene;Acc:419989]
ENSGALG00000001309	27	6094182	6101707	SNF8	SNF8, ESCRT-II complex subunit [Source:NCBI gene;Acc:419990]
ENSGALG00000001315	27	6104309	6113729	UBE2Z	ubiquitin conjugating enzyme E2 Z [Source:NCBI gene;Acc:419991]
ENSGALG00000001330	27	6115324	6117913	ATP5MC1	ATP synthase, H+ transporting, mitochondrial Fo complex subunit C1 (subunit 9) [Source:NCBI gene;Acc:419992]
ENSGALG00000001525	27	6118078	6127639	-	calcium binding and coiled-coil domain 2 [Source:NCBI gene;Acc:419993]
ENSGALG00000001276	27	6190823	6194818	HOXB9	homeobox B9 [Source:NCBI gene;Acc:771865]
ENSGALG00000040320	27	6203738	6205370	HOXB8	homeobox B8 [Source:NCBI gene;Acc:395737]
ENSGALG00000032740	27	6207771	6211830	HOXB7	homeobox B7 [Source:NCBI gene;Acc:425962]
ENSGALG00000052328	2	77868375	77907969	-	XP_027654415.1 catenin delta-2 isoform X5 [Falco cherrug]
ENSGALG00000013001	2	77878228	78042678	-	catenin delta 2 [Source:HGNC Symbol;Acc:HGNC:2516]
ENSGALG00000052084	2	79556108	79580373	-	XP_025003501.1 uncharacterized protein LOC107055873 [Gallus gallus]
ENSGALG00000013100	2	80852532	80991947	GRB10	growth factor receptor bound protein 10 [Source:NCBI gene;Acc:420948]
ENSGALG00000054174	28	1370732	1372658	-	granzyme G-like [Source:NCBI gene;Acc:100858579]
ENSGALG00000044661	28	1374946	1377025	-	cathepsin G [Source:NCBI gene;Acc:426049]
ENSGALG00000013371	28	1380917	1382110	S1PR4	sphingosine-1-phosphate receptor 4 [Source:NCBI gene;Acc:430495]
ENSGALG00000013369	28	1383268	1393884	NCLN	nicalin [Source:NCBI gene;Acc:426048]
ENSGALG00000027147	28	1395132	1397739	-	SUB1 homolog (S. cerevisiae)-like 1 [Source:NCBI gene;Acc:771551]
ENSGALG00000026716	28	1399710	1430678	CELF5	CUGBP, Elav-like family member 5 [Source:NCBI gene;Acc:425867]
ENSGALG00000012860	28	1430606	1436103	HSD11B1L	hydroxysteroid 11-beta dehydrogenase 1 like [Source:NCBI gene;Acc:408034]
ENSGALG00000049273	28	1436071	1438812	MICOS13	chromosome 19 open reading frame 70 [Source:NCBI gene;Acc:100858091]
ENSGALG00000013365	28	1439512	1454067	-	scaffold attachment factor B [Source:NCBI gene;Acc:426047]
ENSGALG00000054577	28	1470054	1473485	-	XP_025000189.1 MPN domain-containing protein isoform X3 [Gallus gallus]
ENSGALG00000053152	28	1480803	1495020	FSD1	fibronectin type III and SPRY domain-containing protein 1-like [Source:NCBI gene;Acc:107051263]
ENSGALG00000041520	28	1502517	1506898	YJU2	YJU2 splicing factor homolog [Source:HGNC Symbol;Acc:HGNC:25518]
ENSGALG00000025907	28	1514344	1527534	ZBTB7A	zinc finger and BTB domain containing 7A [Source:NCBI gene;Acc:395411]
ENSGALG00000034413	28	1538611	1551616	PIAS4	protein inhibitor of activated STAT 4 [Source:NCBI gene;Acc:420095]
ENSGALG00000033884	28	1553131	1561535	EEF2	eukaryotic translation elongation factor 2 [Source:NCBI gene;Acc:396325]
ENSGALG00000037733	28	1561863	1566931	-	death-associated protein kinase 3 [Source:NCBI gene;Acc:101748881]
ENSGALG00000025751	28	1567936	1574937	NMRK2	nicotinamide riboside kinase 2 [Source:NCBI gene;Acc:100858798]
ENSGALG00000001812	28	1582029	1594481	ATCAY	ATCAY, caytaxin [Source:NCBI gene;Acc:420094]
ENSGALG00000001806	28	1615042	1616784	-	fucosyltransferase 6 [Source:NCBI gene;Acc:428341]
ENSGALG00000021647	28	1622219	1636765	NRTN	neurturin [Source:NCBI gene;Acc:428340]
ENSGALG00000048613	28	4837358	4929937	KDM4B	lysine demethylase 4B [Source:NCBI gene;Acc:428354]
ENSGALG00000034271	28	4931452	4945091	UHRF1	ubiquitin like with PHD and ring finger domains 1 [Source:NCBI gene;Acc:420154]
ENSGALG00000044632	28	4952051	4961161	-	perilipin 3 [Source:NCBI gene;Acc:420156]
ENSGALG00000026850	28	4961810	4965486	TICAM1	toll like receptor adaptor molecule 1 [Source:NCBI gene;Acc:100008585]
ENSGALG00000004168	28	4970129	4972661	FEM1A	fem-1 homolog A [Source:NCBI gene;Acc:420157]
ENSGALG00000013155	2	85442153	85618905	-	poly(rC) binding protein 2 [Source:NCBI gene;Acc:420965]
ENSGALG00000022896	2	86044965	86053142	IRX4	iroquois homeobox 4 [Source:NCBI gene;Acc:373974]
ENSGALG00000039034	2	88407284	88439989	ELP2	elongator acetyltransferase complex subunit 2 [Source:NCBI gene;Acc:420980]
ENSGALG00000054779	2	88549404	88552655	FAM206A	family with sequence similarity 206 member A [Source:NCBI gene;Acc:420983]
ENSGALG00000013209	2	88557203	88570501	SLC39A6	solute carrier family 39 member 6 [Source:NCBI gene;Acc:420984]
ENSGALG00000013402	2	88971793	89054391	AHRR	aryl-hydrocarbon receptor repressor [Source:NCBI gene;Acc:420989]
ENSGALG00000013748	2	93679817	93715007	-	CD226 molecule [Source:NCBI gene;Acc:772097]
ENSGALG00000013775	2	95113245	95216691	CDH19	cadherin 19 [Source:NCBI gene;Acc:421029]
ENSGALG00000013782	2	95468521	95545982	CDH7	cadherin 7 [Source:NCBI gene;Acc:374007]
ENSGALG00000051342	30	1305321	1316496	-	-
ENSGALG00000052844	30	1342526	1349350	-	XP_025001482.1 LOW QUALITY PROTEIN: MHC class II regulatory factor RFX1 [Gallus gallus]
ENSGALG00000049399	30	1350620	1359010	DCAF15	DDB1 and CUL4 associated factor 15 [Source:NCBI gene;Acc:112530997]
ENSGALG00000049794	30	1359031	1368439	-	XP_025001483.1 coiled-coil and C2 domain-containing protein 1A [Gallus gallus]
ENSGALG00000046939	30	1697740	1701045	-	Rab geranylgeranyltransferase subunit alpha [Source:NCBI gene;Acc:112530971]
ENSGALG00000051018	3	100030893	100034888	-	XP_019468828.1 RAD51-associated protein 2 [Meleagris gallopavo]
ENSGALG00000054948	3	104690243	104715074	-	XP_032299319.1 dystrobrevin beta isoform X11 [Coturnix japonica]
ENSGALG00000038191	3	104724033	104740102	-	KFO53822.1 Dystrobrevin beta, partial [Corvus brachyrhynchos]
ENSGALG00000016531	3	104750809	104834649	ASXL2	additional sex combs like 2, transcriptional regulator [Source:NCBI gene;Acc:421993]
ENSGALG00000008779	3	10612572	10632536	ACTR2	ARP2 actin related protein 2 homolog [Source:NCBI gene;Acc:396147]
ENSGALG00000008778	3	10658095	10707270	SPRED2	sprouty related EVH1 domain containing 2 [Source:NCBI gene;Acc:421271]
ENSGALG00000029012	3	110568078	110761454	-	eva-1 homolog A, regulator of programmed cell death [Source:NCBI gene;Acc:422065]
ENSGALG00000016731	3	110772760	110779590	MRPL19	mitochondrial ribosomal protein L19 [Source:NCBI gene;Acc:422066]
ENSGALG00000016732	3	110783853	110802840	-	XP_031460773.1 GC-rich sequence DNA-binding factor 2 [Phasianus colchicus]
ENSGALG00000041626	3	11084141	11176485	MEIS1	Meis homeobox 1 [Source:NCBI gene;Acc:395589]
ENSGALG00000049054	31	1316691	1321695	-	XP_025001655.1 zinc finger protein 665-like, partial [Gallus gallus]
ENSGALG00000048494	31	1341499	1343374	-	XP_025001655.1 zinc finger protein 665-like, partial [Gallus gallus]
ENSGALG00000048076	31	1350290	1350454	-	XP_031467901.1 zinc finger protein 688-like [Phasianus colchicus]
ENSGALG00000048181	31	1561268	1565465	-	XP_025001655.1 zinc finger protein 665-like, partial [Gallus gallus]
ENSGALG00000033729	31	3499258	3500775	-	XP_025001856.1 leukocyte immunoglobulin-like receptor subfamily A member 2, partial [Gallus gallus]
ENSGALG00000048989	31	3521960	3524425	-	XP_025001644.1 T-cell-interacting, activating receptor on myeloid cells protein 1 isoform X1 [Gallus gallus]
ENSGALG00000049047	31	3961269	3961927	-	CAQ86854.1 immunoglobulin-like receptor CHIR2D-929 precursor, partial [Gallus gallus]
ENSGALG00000008627	3	15979242	16071844	TTBK1	tau tubulin kinase 1 [Source:NCBI gene;Acc:416713]
ENSGALG00000008544	3	16420525	16490003	SLC8A1	solute carrier family 8 member A1 [Source:NCBI gene;Acc:395760]
ENSGALG00000008504	3	16580199	16608452	HNRNPLL	heterogeneous nuclear ribonucleoprotein L like [Source:NCBI gene;Acc:416702]
ENSGALG00000013828	3	16619745	16634264	GALM	galactose mutarotase [Source:NCBI gene;Acc:426268]
ENSGALG00000038528	3	16629075	16635829	-	serine and arginine rich splicing factor 7-like [Source:NCBI gene;Acc:100859609]
ENSGALG00000013821	3	16636721	16639607	GEMIN6	gem nuclear organelle associated protein 6 [Source:NCBI gene;Acc:426266]
ENSGALG00000039720	3	16759348	16843993	MAP4K3	mitogen-activated protein kinase kinase kinase kinase 3 [Source:NCBI gene;Acc:425965]
ENSGALG00000009119	3	16850310	16858699	THUMPD2	THUMP domain containing 2 [Source:NCBI gene;Acc:421310]
ENSGALG00000009130	3	16861604	16894451	GPCPD1	glycerophosphocholine phosphodiesterase 1 [Source:NCBI gene;Acc:421311]
ENSGALG00000049137	3	16929944	16971787	SHLD1	shieldin complex subunit 1 [Source:HGNC Symbol;Acc:HGNC:26318]
ENSGALG00000046616	3	16985845	16997906	CHGB	chromogranin B [Source:NCBI gene;Acc:421312]
ENSGALG00000009169	3	17001496	17013624	TRMT6	tRNA methyltransferase 6 [Source:NCBI gene;Acc:421313]
ENSGALG00000009195	3	17013679	17028855	MCM8	minichromosome maintenance 8 homologous recombination repair factor [Source:NCBI gene;Acc:421314]
ENSGALG00000009214	3	17029870	17035028	CRLS1	cardiolipin synthase 1 [Source:NCBI gene;Acc:428559]
ENSGALG00000009219	3	17045413	17078471	C3H1orf95	chromosome 3 C1orf95 homolog [Source:NCBI gene;Acc:421315]
ENSGALG00000009275	3	17289368	17318123	TMEM63A	transmembrane protein 63A [Source:NCBI gene;Acc:421319]
ENSGALG00000009291	3	17327535	17347820	EPHX1	epoxide hydrolase 1 [Source:NCBI gene;Acc:421321]
ENSGALG00000026009	3	17354064	17362366	SRP9	signal recognition particle 9 [Source:NCBI gene;Acc:770243]
ENSGALG00000042816	3	17738450	17778887	TP53BP2	tumor protein p53 binding protein 2 [Source:NCBI gene;Acc:421329]
ENSGALG00000009360	3	17779866	17799623	CAPN2	calpain 2 [Source:NCBI gene;Acc:395963]
ENSGALG00000009382	3	17803816	17833090	CAPN8	calpain 8 [Source:NCBI gene;Acc:428561]
ENSGALG00000050081	3	1875659	1876234	-	BAE37838.1 unnamed protein product [Mus musculus]
ENSGALG00000034048	3	1875922	1931759	BCL11A	B-cell CLL/lymphoma 11A [Source:NCBI gene;Acc:421199]
ENSGALG00000037504	3	190028	207682	CFAP36	cilia and flagella associated protein 36 [Source:NCBI gene;Acc:421209]
ENSGALG00000030810	3	209984	233725	-	protein phosphatase 4 regulatory subunit 3B [Source:NCBI gene;Acc:426680]
ENSGALG00000043545	3	234360	253444	PNPT1	polyribonucleotide nucleotidyltransferase 1 [Source:NCBI gene;Acc:421206]
ENSGALG00000037901	3	269054	321343	EFEMP1	EGF containing fibulin like extracellular matrix protein 1 [Source:NCBI gene;Acc:428543]
ENSGALG00000043080	3	414617	476460	CCDC85A	coiled-coil domain containing 85A [Source:NCBI gene;Acc:421205]
ENSGALG00000009645	3	20068343	20429542	ESRRG	estrogen related receptor gamma [Source:NCBI gene;Acc:421357]
ENSGALG00000009837	3	22123438	22145700	DTL	denticleless E3 ubiquitin protein ligase homolog [Source:NCBI gene;Acc:421373]
ENSGALG00000009843	3	22145670	22166335	INTS7	integrator complex subunit 7 [Source:NCBI gene;Acc:421374]
ENSGALG00000009881	3	22668052	22760407	HHAT	hedgehog acyltransferase [Source:NCBI gene;Acc:771269]
ENSGALG00000009906	3	23082392	23132592	UBR2	ubiquitin protein ligase E3 component n-recognin 2 [Source:NCBI gene;Acc:421387]
ENSGALG00000009909	3	23141809	23151326	PRPH2	peripherin 2 [Source:NCBI gene;Acc:395899]
ENSGALG00000048103	3	23161831	23163024	TBCC	tubulin folding cofactor C [Source:NCBI gene;Acc:428567]
ENSGALG00000009911	3	23186938	23204981	BICRAL	GLTSCR1 like [Source:NCBI gene;Acc:428568]
ENSGALG00000054458	32	325338	338767	AKT2	uncharacterized LOC101750560 [Source:NCBI gene;Acc:101750560]
ENSGALG00000047145	32	346314	383971	SMARCA4	SWI/SNF related, matrix associated, actin dependent regulator of chromatin, subfamily a, member 4 [Source:NCBI gene;Acc:395932]
ENSGALG00000042511	3	23428366	23460375	PKDCC	protein kinase domain containing, cytoplasmic a [Source:NCBI gene;Acc:421390]
ENSGALG00000009915	3	23698626	23850581	EML4	echinoderm microtubule associated protein like 4 [Source:NCBI gene;Acc:771345]
ENSGALG00000009926	3	24223735	24254972	HAAO	3-hydroxyanthranilate 3,4-dioxygenase [Source:NCBI gene;Acc:421396]
ENSGALG00000033129	3	25092240	25094448	ZFP36L2	ZFP36 ring finger protein like 2 [Source:NCBI gene;Acc:107052930]
ENSGALG00000034282	32	478107	503835	-	leucine rich repeat and fibronectin type III domain containing 3 [Source:NCBI gene;Acc:425605]
ENSGALG00000044210	32	505366	510310	QPCTL	glutaminyl-peptide cyclotransferase like [Source:NCBI gene;Acc:425606]
ENSGALG00000051594	32	511678	513303	FBXO46	F-box protein 46 [Source:NCBI gene;Acc:107057640]
ENSGALG00000052330	32	516370	523649	-	gastric inhibitory polypeptide receptor [Source:NCBI gene;Acc:100858765]
ENSGALG00000051947	32	527406	528509	OPA3	optic atrophy 3 (autosomal recessive, with chorea and spastic paraplegia) [Source:NCBI gene;Acc:107057641]
ENSGALG00000048592	32	533084	535569	-	XP_025000280.1 LOW QUALITY PROTEIN: vasodilator-stimulated phosphoprotein [Gallus gallus]
ENSGALG00000051456	32	541274	545258	-	reticulon 2 [Source:NCBI gene;Acc:112530470]
ENSGALG00000041280	32	549342	554130	FOSB	protein fosB-like [Source:NCBI gene;Acc:107049603]
ENSGALG00000009932	3	25096501	25247758	THADA	THADA, armadillo repeat containing [Source:NCBI gene;Acc:421398]
ENSGALG00000009947	3	25256109	25303550	PLEKHH2	pleckstrin homology, MyTH4 and FERM domain containing H2 [Source:NCBI gene;Acc:421399]
ENSGALG00000009967	3	25371305	25456660	LRPPRC	leucine rich pentatricopeptide repeat containing [Source:NCBI gene;Acc:421403]
ENSGALG00000030691	3	25523064	25581617	PPM1B	protein phosphatase, Mg2+/Mn2+ dependent 1B [Source:NCBI gene;Acc:421404]
ENSGALG00000009973	3	25588912	25603301	SLC3A1	solute carrier family 3 member 1 [Source:NCBI gene;Acc:428569]
ENSGALG00000009981	3	25603481	25620190	PREPL	prolyl endopeptidase-like [Source:NCBI gene;Acc:421405]
ENSGALG00000035800	3	25620462	25819300	CAMKMT	calmodulin-lysine N-methyltransferase [Source:NCBI gene;Acc:421406]
ENSGALG00000023303	3	26002837	26005896	SIX2	SIX homeobox 2 [Source:NCBI gene;Acc:724086]
ENSGALG00000029512	3	2697040	2819577	SPTBN1	spectrin beta, non-erythrocytic 1 [Source:NCBI gene;Acc:421216]
ENSGALG00000027632	3	2880596	2928699	ACYP2	acylphosphatase 2 [Source:NCBI gene;Acc:421217]
ENSGALG00000008163	3	2948220	3011913	PSME4	proteasome activator subunit 4 [Source:NCBI gene;Acc:421218]
ENSGALG00000008165	3	3016904	3018514	GPR75	G protein-coupled receptor 75 [Source:HGNC Symbol;Acc:HGNC:4526]
ENSGALG00000008166	3	3021579	3025935	TLR15	Gallus gallus toll-like receptor 15 (TLR15), mRNA. [Source:RefSeq mRNA;Acc:NM_001037835]
ENSGALG00000008172	3	3030269	3041396	ERLEC1	endoplasmic reticulum lectin 1 [Source:NCBI gene;Acc:101751309]
ENSGALG00000008176	3	3041079	3073674	ASB3	ankyrin repeat and SOCS box containing 3 [Source:NCBI gene;Acc:428545]
ENSGALG00000008182	3	3044379	3055276	CHAC2	ChaC cation transport regulator homolog 2 [Source:NCBI gene;Acc:421221]
ENSGALG00000023882	3	3067991	3070900	MALL	mal, T-cell differentiation protein like [Source:NCBI gene;Acc:421222]
ENSGALG00000008195	3	3072614	3092030	NPHP1	nephrocystin 1 [Source:NCBI gene;Acc:421223]
ENSGALG00000008198	3	3091851	3106753	TPCN3	two-pore calcium channel 3 [Source:NCBI gene;Acc:421224]
ENSGALG00000010551	3	31890337	31916467	CDC42EP3	CDC42 effector protein 3 [Source:NCBI gene;Acc:428577]
ENSGALG00000010554	3	31979443	32020628	RMDN2	regulator of microtubule dynamics 2 [Source:NCBI gene;Acc:421465]
ENSGALG00000025822	3	32039527	32044728	CYP1B1	cytochrome P450 family 1 subfamily B member 1 [Source:NCBI gene;Acc:421466]
ENSGALG00000047977	3	32105098	32108985	NANP	N-acetylneuraminic acid phosphatase [Source:NCBI gene;Acc:421467]
ENSGALG00000010560	3	32108928	32127395	EIF2AK2	eukaryotic translation initiation factor 2 alpha kinase 2 [Source:NCBI gene;Acc:395147]
ENSGALG00000010561	3	32119832	32134369	GPATCH11	G-patch domain containing 11 [Source:NCBI gene;Acc:421468]
ENSGALG00000010580	3	32190707	32247840	STRN	striatin [Source:NCBI gene;Acc:421470]
ENSGALG00000036550	33	3160563	3165510	-	transmembrane protease, serine 12 [Source:NCBI gene;Acc:426872]
ENSGALG00000030776	33	3166725	3168701	METTL7A	methyltransferase like 7A [Source:NCBI gene;Acc:426871]
ENSGALG00000043728	33	3182574	3222222	SCN8A	sodium voltage-gated channel alpha subunit 8 [Source:NCBI gene;Acc:426869]
ENSGALG00000047916	33	3219688	3220907	-	BAE20544.1 unnamed protein product [Mus musculus]
ENSGALG00000033877	33	3350652	3362288	KANSL2	KAT8 regulatory NSL complex subunit 2 [Source:NCBI gene;Acc:426401]
ENSGALG00000047646	33	3361792	3370670	CCNT1	cyclin T1 [Source:NCBI gene;Acc:100859215]
ENSGALG00000050760	33	3371650	3389497	ADCY6	adenylate cyclase type 6-like [Source:NCBI gene;Acc:107050028]
ENSGALG00000050887	33	3392702	3398693	CACNB3	serine/arginine repetitive matrix protein 1-like [Source:NCBI gene;Acc:107050029]
ENSGALG00000032307	33	3399045	3403944	DDX23	DEAD-box helicase 23 [Source:NCBI gene;Acc:100858001]
ENSGALG00000049270	33	4841035	4849767	FKBP2	uncharacterized LOC107050883 [Source:NCBI gene;Acc:107050883]
ENSGALG00000053274	33	4850993	4857742	-	protein phosphatase 1 regulatory subunit 14C-like [Source:NCBI gene;Acc:107051531]
ENSGALG00000051235	33	4858063	4866897	-	XP_015706410.1 1-phosphatidylinositol 4,5-bisphosphate phosphodiesterase beta-3-like [Coturnix japonica]
ENSGALG00000039734	33	5759528	5777842	CERS5	ceramide synthase 5 [Source:NCBI gene;Acc:426879]
ENSGALG00000049891	33	5781991	5782690	GPD1	glycerol-3-phosphate dehydrogenase 1 [Source:HGNC Symbol;Acc:HGNC:4455]
ENSGALG00000048546	33	5785064	5785303	-	-
ENSGALG00000029247	33	5786099	5793178	SMARCD1	SWI/SNF related, matrix associated, actin dependent regulator of chromatin, subfamily d, member 1 [Source:NCBI gene;Acc:426882]
ENSGALG00000034025	33	5798329	5813145	ASIC1	acid sensing ion channel subunit 1 [Source:NCBI gene;Acc:426883]
ENSGALG00000043775	33	5949842	5963192	RAPGEF3	Rap guanine nucleotide exchange factor 3 [Source:NCBI gene;Acc:426888]
ENSGALG00000039970	33	5965254	5972154	ENDOU	endonuclease, poly(U) specific [Source:NCBI gene;Acc:100858035]
ENSGALG00000034306	33	5982748	5983859	NEUROD4	neuronal differentiation 4 [Source:NCBI gene;Acc:395959]
ENSGALG00000039022	33	6022235	6034993	-	phosphodiesterase 1B [Source:NCBI gene;Acc:777528]
ENSGALG00000050010	33	6028461	6029750	-	-
ENSGALG00000035386	33	6036926	6046319	NCKAP1L	NCK associated protein 1 like [Source:NCBI gene;Acc:425499]
ENSGALG00000035365	33	6047356	6051680	-	gametocyte specific factor 1-like [Source:NCBI gene;Acc:101747763]
ENSGALG00000049272	33	6056546	6060806	-	basic proline-rich protein-like [Source:NCBI gene;Acc:112530904]
ENSGALG00000053196	33	6060827	6082920	-	TBC1 domain family member 10B-like [Source:NCBI gene;Acc:112530905]
ENSGALG00000048866	33	6432213	6443188	MARK2	microtubule affinity regulating kinase 2 [Source:NCBI gene;Acc:107049628]
ENSGALG00000051730	33	6446983	6449293	-	XP_031363429.1 REST corepressor 2, partial [Lonchura striata domestica]
ENSGALG00000047273	33	6485577	6489108	DRAP1	uncharacterized LOC107050177 [Source:NCBI gene;Acc:107050177]
ENSGALG00000039409	33	6490052	6498311	RELA	RELA proto-oncogene, NF-kB subunit [Source:NCBI gene;Acc:396027]
ENSGALG00000050868	33	6498650	6506293	-	lysine acetyltransferase 5 [Source:NCBI gene;Acc:395413]
ENSGALG00000041232	33	6508637	6509706	TMEM223	transmembrane protein 223 [Source:NCBI gene;Acc:107049451]
ENSGALG00000010778	3	36486653	36741396	CHRM3	cholinergic receptor muscarinic 3 [Source:NCBI gene;Acc:396364]
ENSGALG00000014463	3	37710303	37774495	ACTN2	actinin alpha 2 [Source:NCBI gene;Acc:396263]
ENSGALG00000049282	3	3919533	3921707	-	XP_015138876.1 cilia- and flagella-associated protein 61 [Gallus gallus]
ENSGALG00000008429	3	3921732	3934633	CRNKL1	crooked neck pre-mRNA splicing factor 1 [Source:NCBI gene;Acc:421243]
ENSGALG00000011423	3	42596925	42617901	CEP43	FGFR1 oncogene partner [Source:NCBI gene;Acc:421568]
ENSGALG00000011426	3	42624043	42646410	RNASET2	ribonuclease T2 [Source:NCBI gene;Acc:421569]
ENSGALG00000051009	3	43540822	43541925	-	XP_025003434.1 ribonuclease P protein subunit p40 isoform X2 [Gallus gallus]
ENSGALG00000050856	3	43584185	43587238	-	XP_014810274.1 PREDICTED: uncharacterized protein LOC106895380 [Calidris pugnax]
ENSGALG00000032029	3	4420800	4429440	SRF	serum response factor [Source:NCBI gene;Acc:396103]
ENSGALG00000008701	3	4475544	4516350	XDH	xanthine dehydrogenase [Source:NCBI gene;Acc:396025]
ENSGALG00000034768	3	4523961	4542289	ESF1	ESF1 nucleolar pre-rRNA processing protein homolog [Source:NCBI gene;Acc:428551]
ENSGALG00000023773	3	4589332	4617178	-	OXB60359.1 hypothetical protein ASZ78_010969 [Callipepla squamata]
ENSGALG00000011663	3	45891575	45929214	FNDC1	fibronectin type III domain containing 1 [Source:NCBI gene;Acc:421589]
ENSGALG00000012256	3	46032734	46380904	UTRN	utrophin [Source:NCBI gene;Acc:421610]
ENSGALG00000012275	3	46588323	46628360	EPM2A	epilepsy, progressive myoclonus type 2A, Lafora disease (laforin) [Source:NCBI gene;Acc:421611]
ENSGALG00000008716	3	4684844	4686787	FLRT3	fibronectin leucine rich transmembrane protein 3 [Source:NCBI gene;Acc:428552]
ENSGALG00000012297	3	46755894	46932292	GRM1	glutamate metabotropic receptor 1 [Source:NCBI gene;Acc:421614]
ENSGALG00000012300	3	46971121	46990282	RAB32	RAB32, member RAS oncogene family [Source:NCBI gene;Acc:421616]
ENSGALG00000050975	3	46999386	47016506	-	XP_419656.4 androglobin [Gallus gallus]
ENSGALG00000012317	3	47042192	47073545	-	XP_419656.4 androglobin [Gallus gallus]
ENSGALG00000012336	3	47205516	47305776	STXBP5	syntaxin binding protein 5 [Source:NCBI gene;Acc:421620]
ENSGALG00000012342	3	47726722	47866699	SASH1	SAM and SH3 domain containing 1 [Source:NCBI gene;Acc:421621]
ENSGALG00000012345	3	47909859	48062234	UST	uronyl 2-sulfotransferase [Source:NCBI gene;Acc:768809]
ENSGALG00000012386	3	48286539	48303618	LATS1	large tumor suppressor kinase 1 [Source:NCBI gene;Acc:421627]
ENSGALG00000012387	3	48305929	48314982	NUP43	nucleoporin 43 [Source:HGNC Symbol;Acc:HGNC:21182]
ENSGALG00000012388	3	48319824	48353937	PCMT1	protein-L-isoaspartate (D-aspartate) O-methyltransferase [Source:NCBI gene;Acc:428607]
ENSGALG00000019987	3	48355508	48368306	LRP11	LDL receptor related protein 11 [Source:NCBI gene;Acc:421629]
ENSGALG00000012973	3	49053965	49241576	ESR1	estrogen receptor 1 [Source:NCBI gene;Acc:396099]
ENSGALG00000013505	3	49258198	49530795	SYNE1	spectrin repeat containing, nuclear envelope 1 [Source:NCBI gene;Acc:421640]
ENSGALG00000027159	3	50251379	50311064	-	CNKSR family member 3 [Source:NCBI gene;Acc:421646]
ENSGALG00000013647	3	50678048	50704801	TFB1M	transcription factor B1, mitochondrial [Source:NCBI gene;Acc:428608]
ENSGALG00000013659	3	50725203	50762452	NOX3	NADPH oxidase 3 [Source:NCBI gene;Acc:428609]
ENSGALG00000013689	3	51620425	51638185	TMEM242	transmembrane protein 242 [Source:NCBI gene;Acc:421652]
ENSGALG00000037423	3	58645835	59035307	PTPRK	protein tyrosine phosphatase, receptor type K [Source:NCBI gene;Acc:421711]
ENSGALG00000036790	3	74821	76716	RPS27A	ribosomal protein S27a [Source:NCBI gene;Acc:395796]
ENSGALG00000031265	3	77845	88773	MTIF2	mitochondrial translational initiation factor 2 [Source:NCBI gene;Acc:421213]
ENSGALG00000051779	3	88895	91751	PRORSD1P	prolyl-tRNA synthetase associated domain containing 1, pseudogene [Source:NCBI gene;Acc:421212]
ENSGALG00000043587	3	96212	167859	CCDC88A	coiled-coil domain containing 88A [Source:NCBI gene;Acc:421210]
ENSGALG00000039756	3	60319457	60834072	NKAIN2	Na+/K+ transporting ATPase interacting 2 [Source:NCBI gene;Acc:421720]
ENSGALG00000014853	3	61157421	61206950	CLVS2	clavesin 2 [Source:NCBI gene;Acc:428616]
ENSGALG00000049882	3	61267336	61280317	SMPDL3A	sphingomyelin phosphodiesterase acid like 3A [Source:NCBI gene;Acc:776223]
ENSGALG00000038933	3	61282801	61286154	FABP7	fatty acid binding protein 7 [Source:NCBI gene;Acc:396246]
ENSGALG00000027036	3	61297796	61352281	PKIB	protein kinase (cAMP-dependent, catalytic) inhibitor beta [Source:NCBI gene;Acc:769402]
ENSGALG00000014878	3	62548908	62691253	MAN1A1	mannosidase alpha class 1A member 1 [Source:NCBI gene;Acc:421726]
ENSGALG00000015812	3	76505605	76508146	SMIM8	small integral membrane protein 8 [Source:NCBI gene;Acc:421827]
ENSGALG00000035472	3	76522206	76576110	ZNF292	zinc finger protein 292 [Source:NCBI gene;Acc:421828]
ENSGALG00000015830	3	76882802	76907147	SYNCRIP	synaptotagmin binding cytoplasmic RNA interacting protein [Source:NCBI gene;Acc:421831]
ENSGALG00000015831	3	76920815	76968453	SNX14	sorting nexin 14 [Source:NCBI gene;Acc:421832]
ENSGALG00000015833	3	76970519	76992372	NT5E	5'-nucleotidase ecto [Source:NCBI gene;Acc:421833]
ENSGALG00000015897	3	80395515	80449179	IMPG1	interphotoreceptor matrix proteoglycan 1 [Source:NCBI gene;Acc:374088]
ENSGALG00000015898	3	80452926	80523317	MYO6	myosin VI [Source:NCBI gene;Acc:395487]
ENSGALG00000037249	3	81557621	81816578	KCNQ5	potassium voltage-gated channel subfamily Q member 5 [Source:NCBI gene;Acc:421866]
ENSGALG00000009095	3	8231020	8250534	LHCGR	luteinizing hormone/choriogonadotropin receptor [Source:NCBI gene;Acc:395776]
ENSGALG00000026747	3	8253719	8265723	GTF2A1L	general transcription factor IIA, 1-like [Source:NCBI gene;Acc:100534591]
ENSGALG00000009092	3	8270256	8292236	STON1	stonin 1 [Source:NCBI gene;Acc:100534590]
ENSGALG00000009086	3	8325117	8350293	EHD3	EH domain containing 3 [Source:NCBI gene;Acc:421306]
ENSGALG00000009069	3	8356314	8379148	CAPN14	calpain 14 [Source:NCBI gene;Acc:768684]
ENSGALG00000009078	3	8390484	8454832	GALNT14	polypeptide N-acetylgalactosaminyltransferase 14 [Source:NCBI gene;Acc:421305]
ENSGALG00000016273	3	85729874	85746676	LGSN	lengsin, lens protein with glutamine synthetase domain [Source:NCBI gene;Acc:428642]
ENSGALG00000016289	3	86843658	87137461	DST	dystonin [Source:NCBI gene;Acc:421884]
ENSGALG00000016293	3	87360676	87415579	BMP5	bone morphogenetic protein 5 [Source:NCBI gene;Acc:396053]
ENSGALG00000016294	3	87481259	87553795	HMGCLL1	3-hydroxymethyl-3-methylglutaryl-CoA lyase like 1 [Source:NCBI gene;Acc:421886]
ENSGALG00000016296	3	87561662	87574788	GFRAL	GDNF family receptor alpha like [Source:NCBI gene;Acc:421887]
ENSGALG00000016297	3	87590272	87623808	HCRTR2	hypocretin receptor 2 [Source:NCBI gene;Acc:428644]
ENSGALG00000032770	3	899574	945193	VRK2	vaccinia related kinase 2 [Source:NCBI gene;Acc:100857144]
ENSGALG00000030022	3	944350	972862	FANCL	Fanconi anemia complementation group L [Source:NCBI gene;Acc:421202]
ENSGALG00000032937	3	91025897	91114765	DLGAP2	DLG associated protein 2 [Source:NCBI gene;Acc:421903]
ENSGALG00000008942	3	9524890	9552231	FOXN2	forkhead box N2 [Source:NCBI gene;Acc:421288]
ENSGALG00000008937	3	9563168	9592601	PPP1R21	protein phosphatase 1 regulatory subunit 21 [Source:NCBI gene;Acc:421287]
ENSGALG00000008931	3	9592856	9662389	COMMD1	copper metabolism domain containing 1 [Source:NCBI gene;Acc:769006]
ENSGALG00000036539	4	1025394	1070879	EFNB1	ephrin B1 [Source:NCBI gene;Acc:395896]
ENSGALG00000041437	4	1105128	1120637	FAM155B	family with sequence similarity 155 member B [Source:NCBI gene;Acc:769051]
ENSGALG00000035966	4	1137054	1191044	EDA	ectodysplasin A [Source:NCBI gene;Acc:769069]
ENSGALG00000004475	4	1195803	1199520	-	leucine-rich repeat-containing protein 32-like [Source:NCBI gene;Acc:107052104]
ENSGALG00000004401	4	1202967	1205851	WNT11B	wingless-type MMTV integration site family, member 11b [Source:NCBI gene;Acc:100170842]
ENSGALG00000044628	4	1212974	1217382	-	immunoglobulin (CD79A) binding protein 1 [Source:NCBI gene;Acc:768951]
ENSGALG00000004367	4	1219019	1224786	AWAT1	acyl-CoA wax alcohol acyltransferase 1 [Source:NCBI gene;Acc:428693]
ENSGALG00000004346	4	1223375	1228842	P2RY4	pyrimidinergic receptor P2Y4 [Source:NCBI gene;Acc:100857687]
ENSGALG00000004336	4	1229311	1237808	INPPL1	inositol polyphosphate phosphatase like 1 [Source:NCBI gene;Acc:428692]
ENSGALG00000039615	4	147238	187944	MSN	moesin [Source:HGNC Symbol;Acc:HGNC:7373]
ENSGALG00000031360	4	192612	196135	-	ferredoxin 1-like [Source:NCBI gene;Acc:422172]
ENSGALG00000036566	4	200826	216542	-	Rho GTPase activating protein 20-like [Source:NCBI gene;Acc:422171]
ENSGALG00000041977	4	17326690	17364019	RNF128	ring finger protein 128, E3 ubiquitin protein ligase [Source:NCBI gene;Acc:422382]
ENSGALG00000009040	4	17368832	17400336	TBC1D8B	TBC1 domain family member 8B [Source:NCBI gene;Acc:422383]
ENSGALG00000009063	4	17406321	17430410	-	PAS domain containing 1 [Source:NCBI gene;Acc:422384]
ENSGALG00000009085	4	17705878	17738729	MTMR1	myotubularin related protein 1 [Source:NCBI gene;Acc:422387]
ENSGALG00000009096	4	17740413	17781487	MTM1	myotubularin 1 [Source:NCBI gene;Acc:422388]
ENSGALG00000009378	4	21202944	21318742	PDGFC	platelet derived growth factor C [Source:NCBI gene;Acc:395469]
ENSGALG00000041736	4	22803369	23067251	FSTL5	follistatin like 5 [Source:NCBI gene;Acc:428726]
ENSGALG00000048925	4	23301032	23302621	-	XP_021238701.1 uncharacterized protein LOC110391220 [Numida meleagris]
ENSGALG00000050826	4	23302723	23304696	-	XP_031318227.1 uncharacterized protein LOC116156322 [Camelus dromedarius]
ENSGALG00000009520	4	23437223	23636944	MARCH1	membrane associated ring-CH-type finger 1 [Source:NCBI gene;Acc:422420]
ENSGALG00000044799	4	268905	277022	VSIG4	V-set and immunoglobulin domain containing 4 [Source:NCBI gene;Acc:422170]
ENSGALG00000040662	4	282370	297464	HSF3	Heat shock factor protein 3 [Source:NCBI gene;Acc:422169]
ENSGALG00000037410	4	297485	319373	HEPH	hephaestin [Source:NCBI gene;Acc:422168]
ENSGALG00000037390	4	339230	344366	GPR83L	G protein-coupled receptor 83-like [Source:NCBI gene;Acc:428696]
ENSGALG00000009719	4	26882271	26914396	PCDH10	protocadherin 10 [Source:NCBI gene;Acc:408048]
ENSGALG00000052363	4	27048433	27049593	-	RMB96164.1 hypothetical protein DUI87_27225 [Hirundo rustica rustica]
ENSGALG00000043861	4	32577277	32675632	-	IQ motif containing M [Source:NCBI gene;Acc:100857543]
ENSGALG00000010207	4	34394077	34427189	LARP1B	La ribonucleoprotein domain family member 1B [Source:NCBI gene;Acc:422500]
ENSGALG00000010209	4	34434678	34445343	PGRMC2	progesterone receptor membrane component 2 [Source:NCBI gene;Acc:422501]
ENSGALG00000047741	4	36402394	36642405	-	OXB68595.1 hypothetical protein ASZ78_014374 [Callipepla squamata]
ENSGALG00000010397	4	36748697	37032793	GRID2	glutamate ionotropic receptor delta type subunit 2 [Source:NCBI gene;Acc:422520]
ENSGALG00000037339	4	37126690	37168037	SMARCAD1	SWI/SNF-related, matrix-associated actin-dependent regulator of chromatin, subfamily a, containing DEAD/H box 1 [Source:NCBI gene;Acc:422522]
ENSGALG00000010402	4	37170329	37196424	HPGDS	hematopoietic prostaglandin D synthase [Source:NCBI gene;Acc:395863]
ENSGALG00000011109	4	45932534	46032124	MAPK10	mitogen-activated protein kinase 10 [Source:NCBI gene;Acc:422592]
ENSGALG00000011124	4	46061676	46215503	ARHGAP24	Rho GTPase activating protein 24 [Source:NCBI gene;Acc:422593]
ENSGALG00000011130	4	46271533	46280009	COPS4	COP9 signalosome subunit 4 [Source:NCBI gene;Acc:422594]
ENSGALG00000011133	4	46279854	46315572	LIN54	lin-54 DREAM MuvB core complex component [Source:NCBI gene;Acc:422595]
ENSGALG00000011319	4	47983446	48374220	ADGRL3	adhesion G protein-coupled receptor L3 [Source:NCBI gene;Acc:422616]
ENSGALG00000031105	4	50212212	50372852	SLC4A4	solute carrier family 4 member 4 [Source:NCBI gene;Acc:422649]
ENSGALG00000011680	4	51053219	51252071	EPHA5	EPH receptor A5 [Source:NCBI gene;Acc:395997]
ENSGALG00000011833	4	53381734	53566168	SPATA5	spermatogenesis associated 5 [Source:NCBI gene;Acc:422665]
ENSGALG00000011880	4	53918279	53933298	BBS7	Bardet-Biedl syndrome 7 [Source:NCBI gene;Acc:771481]
ENSGALG00000011881	4	53933630	53938773	CCNA2	cyclin A2 [Source:NCBI gene;Acc:396172]
ENSGALG00000011884	4	53941065	53946536	EXOSC9	exosome component 9 [Source:NCBI gene;Acc:619530]
ENSGALG00000011885	4	53964699	53995130	ANXA5	annexin A5 [Source:NCBI gene;Acc:428767]
ENSGALG00000012010	4	55063378	55126784	NDST3	N-deacetylase and N-sulfotransferase 3 [Source:NCBI gene;Acc:428769]
ENSGALG00000012048	4	57070604	57098235	LARP7	La ribonucleoprotein domain family member 7 [Source:NCBI gene;Acc:422690]
ENSGALG00000052375	4	57098783	57108321	-	XP_015131826.1 protein ZGRF1 [Gallus gallus]
ENSGALG00000053875	4	5829851	5889579	-	XP_025005226.1 protein diaphanous homolog 2 isoform X3 [Gallus gallus]
ENSGALG00000012216	4	58350823	58586570	BMPR1B	bone morphogenetic protein receptor type 1B [Source:NCBI gene;Acc:396030]
ENSGALG00000030791	4	5910181	5955619	DIAPH2	diaphanous related formin 2 [Source:NCBI gene;Acc:374040]
ENSGALG00000047439	4	5913527	5964381	-	CAG32047.1 hypothetical protein RCJMB04_16j11 [Gallus gallus]
ENSGALG00000043447	4	102382	128172	LAS1L	LAS1 like, ribosome biogenesis factor [Source:NCBI gene;Acc:422174]
ENSGALG00000042725	4	68230	79447	ZC4H2	zinc finger C4H2-type containing [Source:NCBI gene;Acc:422176]
ENSGALG00000039391	4	88185	95888	ZC3H12B	zinc finger CCCH-type containing 12B [Source:NCBI gene;Acc:422175]
ENSGALG00000012264	4	60015008	60024687	TRMT10A	tRNA methyltransferase 10A [Source:NCBI gene;Acc:422708]
ENSGALG00000035619	4	60028589	60056286	MTTP	microsomal triglyceride transfer protein [Source:NCBI gene;Acc:422709]
ENSGALG00000054998	4	60065472	60068429	-	XP_025006258.1 LOW QUALITY PROTEIN: uncharacterized protein C4orf54 homolog [Gallus gallus]
ENSGALG00000051538	4	60068450	60070516	-	XP_025006258.1 LOW QUALITY PROTEIN: uncharacterized protein C4orf54 homolog [Gallus gallus]
ENSGALG00000039498	4	60301963	60491846	PPP3CA	protein phosphatase 3, catalytic subunit, alpha isozyme [Source:NCBI gene;Acc:395113]
ENSGALG00000012292	4	60568176	60699388	BANK1	B-cell scaffold protein with ankyrin repeats 1 [Source:NCBI gene;Acc:422711]
ENSGALG00000012298	4	60731764	60752199	SLC39A8	solute carrier family 39 member 8 [Source:NCBI gene;Acc:430411]
ENSGALG00000012304	4	60786295	60843850	NFKB1	nuclear factor kappa B subunit 1 [Source:NCBI gene;Acc:396033]
ENSGALG00000013576	4	61619295	61668372	MTNR1A	melatonin receptor 1A [Source:NCBI gene;Acc:396319]
ENSGALG00000013579	4	61698013	61798424	FAT1	FAT atypical cadherin 1 [Source:NCBI gene;Acc:395168]
ENSGALG00000013590	4	62763514	62772379	-	FSHD region gene 1 family member B, pseudogene [Source:NCBI gene;Acc:422726]
ENSGALG00000026364	4	62776696	62791934	ASAH1	N-acylsphingosine amidohydrolase (acid ceramidase) 1 [Source:NCBI gene;Acc:422727]
ENSGALG00000013600	4	62797493	62804740	-	general transcription factor IIE subunit 1-like [Source:NCBI gene;Acc:428778]
ENSGALG00000013602	4	62808175	62846044	PCM1	pericentriolar material 1 [Source:NCBI gene;Acc:395204]
ENSGALG00000036021	4	63086800	63130477	MTMR7	myotubularin related protein 7 [Source:NCBI gene;Acc:422731]
ENSGALG00000013646	4	63129241	63148736	VPS37A	VPS37A, ESCRT-I subunit [Source:NCBI gene;Acc:422732]
ENSGALG00000013649	4	63148951	63169279	CNOT7	CCR4-NOT transcription complex subunit 7 [Source:NCBI gene;Acc:422733]
ENSGALG00000013674	4	63620950	63732824	TUSC3	tumor suppressor candidate 3 [Source:NCBI gene;Acc:422738]
ENSGALG00000013684	4	63861918	64214244	SGCZ	sarcoglycan zeta [Source:NCBI gene;Acc:422739]
ENSGALG00000013715	4	64370643	64586585	DLC1	DLC1 Rho GTPase activating protein [Source:NCBI gene;Acc:422740]
ENSGALG00000006851	4	6565250	6989919	-	protocadherin 11 X-linked [Source:NCBI gene;Acc:422264]
ENSGALG00000051022	4	68516400	68562896	-	XP_015140950.1 LIM and calponin homology domains-containing protein 1 isoform X3 [Gallus gallus]
ENSGALG00000013583	4	69474903	69506031	FAM114A1	family with sequence similarity 114 member A1 [Source:NCBI gene;Acc:426196]
ENSGALG00000027093	4	69506742	69512790	TLR1B	toll-like receptor 1 family member B [Source:NCBI gene;Acc:771173]
ENSGALG00000017485	4	69518863	69524197	TLR1A	toll-like receptor 1 family member A [Source:NCBI gene;Acc:426274]
ENSGALG00000039380	4	69696354	69792663	TBC1D1	TBC1 domain family member 1 [Source:NCBI gene;Acc:426162]
ENSGALG00000039394	4	69799127	69815816	PGM2	phosphoglucomutase 2 [Source:NCBI gene;Acc:426435]
ENSGALG00000014336	4	69834800	69855846	RELL1	RELT like 1 [Source:NCBI gene;Acc:422795]
ENSGALG00000027885	4	69865532	69906586	C4orf19	chromosome 4 open reading frame, human C4orf19 [Source:NCBI gene;Acc:101747284]
ENSGALG00000014337	4	69914094	69961970	NWD2	NACHT and WD repeat domain containing 2 [Source:NCBI gene;Acc:428789]
ENSGALG00000020139	4	70171192	70186328	DTHD1	death domain containing 1 [Source:NCBI gene;Acc:100858463]
ENSGALG00000041373	4	70204006	70312564	ARAP2	ArfGAP with RhoGAP domain, ankyrin repeat and PH domain 2 [Source:NCBI gene;Acc:428790]
ENSGALG00000044225	4	70546987	70556647	-	zinc finger protein 132-like [Source:NCBI gene;Acc:101747537]
ENSGALG00000033883	4	71575850	71827560	PCDH7	protocadherin 7 [Source:NCBI gene;Acc:422797]
ENSGALG00000014355	4	73068961	73127122	STIM2	stromal interaction molecule 2 [Source:NCBI gene;Acc:422799]
ENSGALG00000029673	4	73141416	73186510	TBC1D19	TBC1 domain family member 19 [Source:NCBI gene;Acc:422800]
ENSGALG00000030801	4	73203371	73210227	CCKAR	cholecystokinin A receptor [Source:NCBI gene;Acc:422801]
ENSGALG00000014365	4	73224322	73315382	RBPJ	recombination signal binding protein for immunoglobulin kappa J region [Source:NCBI gene;Acc:422802]
ENSGALG00000034621	4	74767885	74948420	KCNIP4	potassium voltage-gated channel interacting protein 4 [Source:NCBI gene;Acc:395239]
ENSGALG00000014406	4	74946865	74962574	PACRGL	PARK2 co-regulated like [Source:NCBI gene;Acc:422818]
ENSGALG00000041121	4	74981753	75225786	SLIT2	slit guidance ligand 2 [Source:NCBI gene;Acc:373967]
ENSGALG00000014425	4	75726455	75920712	NCAPG	non-SMC condensin I complex subunit G [Source:NCBI gene;Acc:422822]
ENSGALG00000014421	4	75821282	75869811	LCORL	ligand dependent nuclear receptor corepressor like [Source:NCBI gene;Acc:422820]
ENSGALG00000051383	4	75875898	75878450	-	XP_025005466.1 ligand-dependent nuclear receptor corepressor-like protein isoform X1 [Gallus gallus]
ENSGALG00000054173	4	75879121	75894354	-	POI33702.1 hypothetical protein CIB84_002546 [Bambusicola thoracicus]
ENSGALG00000041854	4	75928638	75968534	FAM184B	family with sequence similarity 184 member B [Source:NCBI gene;Acc:100859145]
ENSGALG00000054271	4	75967753	75970779	MED28	mediator complex subunit 28 [Source:NCBI gene;Acc:425350]
ENSGALG00000006334	4	75971194	75983004	LAP3	leucine aminopeptidase 3 [Source:NCBI gene;Acc:425306]
ENSGALG00000027453	4	75987609	75991373	CLRN2	clarin 2 [Source:NCBI gene;Acc:100858515]
ENSGALG00000030070	4	75992057	76001311	QDPR	quinoid dihydropteridine reductase [Source:NCBI gene;Acc:426335]
ENSGALG00000014485	4	76025150	76382215	LDB2	LIM domain binding 2 [Source:NCBI gene;Acc:395631]
ENSGALG00000014496	4	76507126	76565949	PROM1	prominin 1 [Source:NCBI gene;Acc:422825]
ENSGALG00000014501	4	76567092	76569320	FGFBP2	fibroblast growth factor binding protein 2 [Source:NCBI gene;Acc:395094]
ENSGALG00000014508	4	76602399	76622926	CD38	CD38 molecule [Source:NCBI gene;Acc:422827]
ENSGALG00000014509	4	76637942	76652266	BST1	bone marrow stromal cell antigen 1 [Source:NCBI gene;Acc:422828]
ENSGALG00000014510	4	76655650	76689147	FBXL5	F-box and leucine rich repeat protein 5 [Source:NCBI gene;Acc:422829]
ENSGALG00000014514	4	76691324	76735809	CC2D2A	coiled-coil and C2 domain containing 2A [Source:NCBI gene;Acc:422830]
ENSGALG00000014515	4	76744821	76779005	C1QTNF7	C1q and TNF related 7 [Source:NCBI gene;Acc:422831]
ENSGALG00000014971	4	78383025	78453860	SLC2A9	solute carrier family 2 member 9 [Source:NCBI gene;Acc:422843]
ENSGALG00000014975	4	78488493	78491401	DRD5	dopamine receptor D5 [Source:NCBI gene;Acc:427552]
ENSGALG00000006877	4	8078253	8111548	KLHL4	kelch like family member 4 [Source:NCBI gene;Acc:422265]
ENSGALG00000015554	4	79986601	80511445	SORCS2	sortilin related VPS10 domain containing receptor 2 [Source:NCBI gene;Acc:428797]
ENSGALG00000043448	4	80649049	80786524	ABLIM2	actin binding LIM protein family member 2 [Source:NCBI gene;Acc:422866]
ENSGALG00000015599	4	81401297	81403526	SOHO-1	sensory organ homeobox protein SOHo [Source:NCBI gene;Acc:396346]
ENSGALG00000006886	4	8277517	8541470	DACH2	dachshund family transcription factor 2 [Source:NCBI gene;Acc:395576]
ENSGALG00000006906	4	8558092	8651858	CHM	CHM, Rab escort protein 1 [Source:NCBI gene;Acc:422266]
ENSGALG00000006035	5	10693066	10768567	PDE3B	phosphodiesterase 3B [Source:NCBI gene;Acc:423064]
ENSGALG00000006054	5	10769515	10802866	CALCA	calcitonin [Source:NCBI gene;Acc:396256]
ENSGALG00000006050	5	10781249	10791201	CYP2R1	cytochrome P450 family 2 subfamily R member 1 [Source:NCBI gene;Acc:423065]
ENSGALG00000006074	5	11366630	11601652	SOX6	SRY-box 6 [Source:NCBI gene;Acc:423068]
ENSGALG00000006096	5	11951870	11956268	RPS13	ribosomal protein S13 [Source:NCBI gene;Acc:414782]
ENSGALG00000006121	5	11958466	12018064	PIK3C2A	phosphatidylinositol-4-phosphate 3-kinase catalytic subunit type 2 alpha [Source:NCBI gene;Acc:423070]
ENSGALG00000006147	5	12022253	12051047	NUCB2	nucleobindin 2 [Source:NCBI gene;Acc:423071]
ENSGALG00000020505	5	12064883	12066076	KCNJ11	potassium inwardly rectifying channel subfamily J member 11 [Source:NCBI gene;Acc:428846]
ENSGALG00000006172	5	12070315	12134884	ABCC8	ATP binding cassette subfamily C member 8 [Source:NCBI gene;Acc:423072]
ENSGALG00000049578	5	12277325	12293994	-	XP_015142139.1 otogelin isoform X2 [Gallus gallus]
ENSGALG00000006231	5	12523791	12654177	SERGEF	secretion regulating guanine nucleotide exchange factor [Source:NCBI gene;Acc:423077]
ENSGALG00000006382	5	13013917	13081114	PTPRJ	protein tyrosine phosphatase, receptor type J [Source:NCBI gene;Acc:395330]
ENSGALG00000006521	5	13772652	13806760	TRPM5	transient receptor potential cation channel, subfamily M, member 5 [Source:NCBI gene;Acc:423091]
ENSGALG00000006530	5	13810153	13814540	TSSC4	tumor suppressing subtransferable candidate 4 [Source:NCBI gene;Acc:423092]
ENSGALG00000006546	5	13821201	13843461	CD81	CD81 molecule [Source:NCBI gene;Acc:374256]
ENSGALG00000034144	5	14925899	14930919	-	XP_031469998.1 mucin-5AC-like, partial [Phasianus colchicus]
ENSGALG00000031737	5	14975993	15006369	-	XP_025006868.1 LOW QUALITY PROTEIN: mucin-5AC [Gallus gallus]
ENSGALG00000006837	5	15478170	15870938	TSPAN4	tetraspanin 4 [Source:NCBI gene;Acc:423104]
ENSGALG00000039335	5	16016176	16051789	SLC25A22	solute carrier family 25 member 22 [Source:NCBI gene;Acc:429678]
ENSGALG00000014297	5	16053125	16056590	IRF7	interferon regulatory factor 7 [Source:NCBI gene;Acc:396330]
ENSGALG00000044313	5	16056642	16063897	-	malignant fibrous histiocytoma-amplified sequence 1 homolog [Source:NCBI gene;Acc:425462]
ENSGALG00000053601	5	17046436	17193688	LPXN	leupaxin [Source:NCBI gene;Acc:423129]
ENSGALG00000004300	5	1720111	1756043	PTDSS2	phosphatidylserine synthase 2 [Source:NCBI gene;Acc:422997]
ENSGALG00000007948	5	20745722	21182056	LRRC4C	leucine rich repeat containing 4C [Source:NCBI gene;Acc:428862]
ENSGALG00000008181	5	23284346	23340192	MADD	MAP kinase activating death domain [Source:NCBI gene;Acc:423184]
ENSGALG00000008218	5	23388785	23403305	DDB2	damage specific DNA binding protein 2 [Source:NCBI gene;Acc:423185]
ENSGALG00000008231	5	23406293	23426262	PACSIN3	protein kinase C and casein kinase substrate in neurons 3 [Source:NCBI gene;Acc:423186]
ENSGALG00000008247	5	23437881	23447259	ARFGAP2	ADP ribosylation factor GTPase activating protein 2 [Source:NCBI gene;Acc:423187]
ENSGALG00000008255	5	23440889	23529747	C11orf49	chromosome 5 C11orf49 homolog [Source:NCBI gene;Acc:423188]
ENSGALG00000032181	5	23544732	23622789	LRP4	LDL receptor related protein 4 [Source:NCBI gene;Acc:423189]
ENSGALG00000008354	5	23739312	23743460	HARBI1	harbinger transposase derived 1 [Source:NCBI gene;Acc:423193]
ENSGALG00000008358	5	23743965	23868998	AMBRA1	autophagy and beclin 1 regulator 1 [Source:NCBI gene;Acc:423194]
ENSGALG00000008727	5	25395587	25420105	-	phospholipase A2 group IVB [Source:NCBI gene;Acc:101749229]
ENSGALG00000008940	5	25427166	25520280	-	spectrin beta, non-erythrocytic 5 [Source:NCBI gene;Acc:423225]
ENSGALG00000009570	5	29180275	29311574	ATP6V1D	ATPase H+ transporting V1 subunit D [Source:NCBI gene;Acc:423280]
ENSGALG00000009581	5	29189427	29237604	MPP5	membrane palmitoylated protein 5 [Source:NCBI gene;Acc:423281]
ENSGALG00000043908	5	29247556	29254950	-	family with sequence similarity 71, member D [Source:NCBI gene;Acc:423282]
ENSGALG00000009633	5	30227202	30242739	KATNBL1	katanin regulatory subunit B1 like 1 [Source:NCBI gene;Acc:423287]
ENSGALG00000009705	5	30373917	30541375	RYR3	ryanodine receptor 3 [Source:NCBI gene;Acc:396111]
ENSGALG00000020438	5	32187079	32371107	DPH6	diphthamine biosynthesis 6 [Source:NCBI gene;Acc:423294]
ENSGALG00000052280	5	34619347	34669267	HEATR5A	HEAT repeat containing 5A [Source:NCBI gene;Acc:423311]
ENSGALG00000009978	5	34687317	34694681	DTD2	D-tyrosyl-tRNA deacylase 2 (putative) [Source:NCBI gene;Acc:770817]
ENSGALG00000026005	5	40752235	40769122	DIO2	deiodinase, iodothyronine type II [Source:NCBI gene;Acc:373903]
ENSGALG00000011225	5	48749877	48755650	SLC25A47	solute carrier family 25 member 47 [Source:HGNC Symbol;Acc:HGNC:20115]
ENSGALG00000011228	5	48761498	48777907	WARS1	tryptophanyl-tRNA synthetase [Source:NCBI gene;Acc:423458]
ENSGALG00000028897	5	48778158	48850687	WDR25	WD repeat domain 25 [Source:NCBI gene;Acc:428908]
ENSGALG00000011236	5	48857109	49002559	BEGAIN	brain enriched guanylate kinase associated [Source:NCBI gene;Acc:428909]
ENSGALG00000011685	5	7254514	7298111	CSTF3	cleavage stimulation factor subunit 3 [Source:NCBI gene;Acc:421595]
ENSGALG00000011688	5	7298109	7313840	TCP11L1	t-complex 11 like 1 [Source:NCBI gene;Acc:421594]
ENSGALG00000011681	5	7315554	7323897	DEPDC7	DEP domain containing 7 [Source:NCBI gene;Acc:421593]
ENSGALG00000052201	5	7334647	7335717	-	XP_025006840.1 peripheral-type benzodiazepine receptor-associated protein 1-like [Gallus gallus]
ENSGALG00000005318	5	7676131	7692468	OVCH2	ovochymase 1 [Source:NCBI gene;Acc:769290]
ENSGALG00000005353	5	7710329	7748090	FAR1	fatty acyl-CoA reductase 1 [Source:NCBI gene;Acc:423028]
ENSGALG00000005903	5	9791730	9802780	NRIP3	nuclear receptor interacting protein 2 [Source:NCBI gene;Acc:423050]
ENSGALG00000005908	5	9814177	9822449	TMEM9B	TMEM9 domain family member B [Source:NCBI gene;Acc:423051]
ENSGALG00000036725	5	9824339	9827275	ASCL3	achaete-scute complex homolog 3 (Drosophila) [Source:NCBI gene;Acc:107053378]
ENSGALG00000044914	5	9828728	9834949	-	chromosome 5 C11orf16 homolog [Source:NCBI gene;Acc:423053]
ENSGALG00000047559	5	9843039	9988806	DENND2B	suppression of tumorigenicity 5 [Source:NCBI gene;Acc:423055]
ENSGALG00000004144	6	11485483	11498075	-	DExD-box helicase 21 [Source:NCBI gene;Acc:768898]
ENSGALG00000042254	6	11499639	11508328	-	nucleolar RNA helicase 2-like [Source:NCBI gene;Acc:423693]
ENSGALG00000004156	6	11508509	11517289	KIF1BP	KIF1 binding protein [Source:NCBI gene;Acc:423694]
ENSGALG00000051554	6	11674438	11711662	-	XP_025007456.1 collagen alpha-1(XIII) chain isoform X4 [Gallus gallus]
ENSGALG00000004286	6	11712568	11751772	COL13A1	collagen type XIII alpha 1 chain [Source:NCBI gene;Acc:769037]
ENSGALG00000004871	6	13986141	14015668	RPS24	ribosomal protein S24 [Source:NCBI gene;Acc:423726]
ENSGALG00000004947	6	14006542	14037322	POLR3A	RNA polymerase III subunit A [Source:NCBI gene;Acc:423727]
ENSGALG00000043018	6	14052274	14146920	DLG5	discs large MAGUK scaffold protein 5 [Source:NCBI gene;Acc:423728]
ENSGALG00000004980	6	14211114	14648816	KCNMA1	potassium calcium-activated channel subfamily M alpha 1 [Source:NCBI gene;Acc:374065]
ENSGALG00000032308	6	14860666	15164432	LRMDA	leucine rich melanocyte differentiation associated [Source:HGNC Symbol;Acc:HGNC:23405]
ENSGALG00000051505	6	15415982	15419961	ZNF503	zinc finger protein 503 [Source:NCBI gene;Acc:770136]
ENSGALG00000005004	6	15720706	15732613	SAMD8	sterile alpha motif domain containing 8 [Source:NCBI gene;Acc:428946]
ENSGALG00000050860	6	15737359	15740334	-	dual specificity protein phosphatase 13 isoform MDSP-like [Source:NCBI gene;Acc:100857573]
ENSGALG00000005007	6	15747223	15762578	-	dual specificity phosphatase 13-like [Source:NCBI gene;Acc:423731]
ENSGALG00000005017	6	15764580	15786536	DUSP13	dual specificity phosphatase 13 [Source:NCBI gene;Acc:423732]
ENSGALG00000005070	6	16221445	16238150	AP3M1	adaptor related protein complex 3 mu 1 subunit [Source:NCBI gene;Acc:423736]
ENSGALG00000005079	6	16242475	16296001	VCL	vinculin [Source:NCBI gene;Acc:396422]
ENSGALG00000005519	6	17425485	17478708	TLL2	tolloid-like 2 [Source:NCBI gene;Acc:107053676]
ENSGALG00000005534	6	17511469	17552060	TM9SF3	transmembrane 9 superfamily member 3 [Source:NCBI gene;Acc:395460]
ENSGALG00000005547	6	17555230	17600114	PIK3AP1	phosphoinositide-3-kinase adaptor protein 1 [Source:NCBI gene;Acc:374268]
ENSGALG00000041124	6	17600886	17610385	NOLC1	nucleolar and coiled-body phosphoprotein 1 [Source:NCBI gene;Acc:423755]
ENSGALG00000005599	6	17613138	17622310	-	UDP glycosyltransferase 8-like [Source:NCBI gene;Acc:428949]
ENSGALG00000005637	6	17661496	17759694	GBF1	golgi brefeldin A resistant guanine nucleotide exchange factor 1 [Source:NCBI gene;Acc:423758]
ENSGALG00000005689	6	17930807	18009556	PAX2	paired box 2 [Source:NCBI gene;Acc:395574]
ENSGALG00000007045	6	22597002	22847758	ADGRA1	adhesion G protein-coupled receptor A1 [Source:NCBI gene;Acc:423825]
ENSGALG00000008434	6	25384378	25647775	SORCS3	sortilin related VPS10 domain containing receptor 3 [Source:NCBI gene;Acc:423884]
ENSGALG00000002845	6	7369397	7806023	CTNNA3	catenin alpha 3 [Source:NCBI gene;Acc:423648]
ENSGALG00000002864	6	7492006	7573415	LRRTM3	leucine rich repeat transmembrane neuronal 3 [Source:NCBI gene;Acc:423649]
ENSGALG00000002980	6	8832056	8953024	RTKN2	rhotekin 2 [Source:NCBI gene;Acc:423660]
ENSGALG00000031534	6	8972573	9078848	ARID5B	AT-rich interaction domain 5B [Source:NCBI gene;Acc:423661]
ENSGALG00000036378	7	21367600	21373226	TBR1	T-box, brain, 1 [Source:NCBI gene;Acc:429029]
ENSGALG00000012187	7	30239783	30329855	-	alpha-1,6-mannosylglycoprotein 6-beta-N-acetylglucosaminyltransferase [Source:NCBI gene;Acc:424286]
ENSGALG00000012362	7	30959190	31199600	THSD7B	thrombospondin type 1 domain containing 7B [Source:NCBI gene;Acc:424297]
ENSGALG00000012444	7	34497511	34552031	ACVR2A	activin A receptor type 2A [Source:NCBI gene;Acc:396324]
ENSGALG00000012448	7	34556631	34570319	ORC4	origin recognition complex subunit 4 [Source:NCBI gene;Acc:424307]
ENSGALG00000012543	7	36056082	36108269	GPD2	glycerol-3-phosphate dehydrogenase 2 [Source:NCBI gene;Acc:424321]
ENSGALG00000012579	7	36554034	36661657	BAZ2B	bromodomain adjacent to zinc finger domain 2B [Source:NCBI gene;Acc:395400]
ENSGALG00000012584	7	36683241	36708553	MARCHF7	membrane associated ring-CH-type finger 7 [Source:NCBI gene;Acc:424332]
ENSGALG00000012587	7	36710535	36713993	NAA20	N(alpha)-acetyltransferase 20, NatB catalytic subunit [Source:NCBI gene;Acc:424333]
ENSGALG00000030511	7	6682190	6687383	SLC19A1	solute carrier family 19 member 1 [Source:NCBI gene;Acc:424034]
ENSGALG00000004394	7	6712367	6730379	-	poly(rC) binding protein 3 [Source:NCBI gene;Acc:100858906]
ENSGALG00000005974	7	6741231	6760769	COL6A1	collagen type VI alpha 1 chain [Source:NCBI gene;Acc:396000]
ENSGALG00000007712	7	8016186	8098275	MYO1B	myosin IB [Source:NCBI gene;Acc:424045]
ENSGALG00000052218	7	8109241	8110141	-	testis-specific serine/threonine-protein kinase 6-like 2 [Source:NCBI gene;Acc:101748426]
ENSGALG00000025884	7	8141846	8149927	NABP1	nucleic acid binding protein 1 [Source:NCBI gene;Acc:424046]
ENSGALG00000006188	8	15524413	15545438	KYAT3	kynurenine aminotransferase 3 [Source:NCBI gene;Acc:424517]
ENSGALG00000006205	8	15547182	15564927	GTF2B	general transcription factor IIB [Source:NCBI gene;Acc:424518]
ENSGALG00000028423	8	16227040	16296312	HS2ST1	heparan sulfate 2-O-sulfotransferase 1 [Source:NCBI gene;Acc:395140]
ENSGALG00000006261	8	16296960	16315002	SELENOF	selenoprotein F [Source:NCBI gene;Acc:424521]
ENSGALG00000036789	8	17785587	18095888	ADGRL2	adhesion G protein-coupled receptor L2 [Source:NCBI gene;Acc:424545]
ENSGALG00000010083	8	20538514	20684008	ST3GAL3	ST3 beta-galactoside alpha-2,3-sialyltransferase 3 [Source:NCBI gene;Acc:424572]
ENSGALG00000032098	8	20688080	20690861	ARTN	artemin [Source:NCBI gene;Acc:100857910]
ENSGALG00000010098	8	20733964	20748606	SLC6A9	solute carrier family 6 member 9 [Source:NCBI gene;Acc:424576]
ENSGALG00000047208	8	20767812	20771114	-	Kruppel-like factor 1 (erythroid) [Source:NCBI gene;Acc:424577]
ENSGALG00000010104	8	20771222	20800963	DMAP1	DNA methyltransferase 1 associated protein 1 [Source:NCBI gene;Acc:424578]
ENSGALG00000010106	8	20805578	20902813	ERI3	ERI1 exoribonuclease family member 3 [Source:NCBI gene;Acc:424579]
ENSGALG00000049437	8	214338	226455	-	1-phosphatidylinositol 4,5-bisphosphate phosphodiesterase beta-3-like [Source:NCBI gene;Acc:112532921]
ENSGALG00000050864	8	243680	255331	-	POI22788.1 hypothetical protein CIB84_013464, partial [Bambusicola thoracicus]
ENSGALG00000047927	8	246379	281477	-	XP_025001857.1 natural cytotoxicity triggering receptor 1-like, partial [Gallus gallus]
ENSGALG00000010879	8	26692555	26971644	FGGY	FGGY carbohydrate kinase domain containing [Source:NCBI gene;Acc:772383]
ENSGALG00000042168	8	26974401	26980880	-	RING finger protein 170-like [Source:NCBI gene;Acc:100859636]
ENSGALG00000010889	8	26991410	27014272	HOOK1	hook microtubule tethering protein 1 [Source:NCBI gene;Acc:424675]
ENSGALG00000050045	8	27019347	27022914	-	AFU52668.1 cytochrome P450 2J2-like protein, partial [Gallus gallus]
ENSGALG00000004587	8	7719525	7758539	RC3H1	ring finger and CCCH-type domains 1 [Source:NCBI gene;Acc:424439]
ENSGALG00000051305	8	9866179	9867288	-	XP_019330511.1 PREDICTED: RNA-directed DNA polymerase from mobile element jockey-like [Aptenodytes forsteri]
ENSGALG00000051866	8	9924597	9925637	-	AAC60281.1 unknown [Gallus gallus]
ENSGALG00000002639	9	10687964	10708703	TRPC1	transient receptor potential cation channel subfamily C member 1 [Source:NCBI gene;Acc:424776]
ENSGALG00000002623	9	10713989	10733607	PCOLCE2	procollagen C-endopeptidase enhancer 2 [Source:NCBI gene;Acc:429124]
ENSGALG00000021180	9	10760401	10761648	PAQR9	progestin and adipoQ receptor family member 9 [Source:NCBI gene;Acc:100858936]
ENSGALG00000002612	9	10778211	10814015	U2SURP	U2 snRNP associated SURP domain containing [Source:NCBI gene;Acc:424773]
ENSGALG00000007767	9	15555615	15719509	DIS3L2	DIS3 like 3'-5' exoribonuclease 2 [Source:NCBI gene;Acc:424934]
ENSGALG00000007814	9	15724063	15726925	-	alkaline phosphatase, placental [Source:NCBI gene;Acc:100859876]
ENSGALG00000030420	9	15727596	15733606	ECEL1	endothelin converting enzyme like 1 [Source:NCBI gene;Acc:424937]
ENSGALG00000042612	9	15737715	15748501	-	solute carrier family 12 member 9 [Source:NCBI gene;Acc:424938]
ENSGALG00000023571	9	22301097	22314263	TRIM59	tripartite motif containing 59 [Source:NCBI gene;Acc:425013]
ENSGALG00000009553	9	22313604	22345248	SMC4	structural maintenance of chromosomes 4 [Source:NCBI gene;Acc:395189]
ENSGALG00000037875	9	6093531	6111344	RBP1	retinol binding protein 1 [Source:NCBI gene;Acc:424821]
ENSGALG00000026187	9	6113593	6134505	NMNAT3	nicotinamide nucleotide adenylyltransferase 3 [Source:NCBI gene;Acc:424820]
ENSGALG00000005283	9	6918243	6948708	SLC25A36	solute carrier family 25 member 36 [Source:NCBI gene;Acc:424817]
ENSGALG00000029819	9	8387258	8389147	SCG2	secretogranin II [Source:NCBI gene;Acc:101750767]
ENSGALG00000005171	9	8423201	8439506	AP1S3	adaptor related protein complex 1 sigma 3 subunit [Source:NCBI gene;Acc:424807]
ENSGALG00000005030	9	8661263	8781136	DOCK10	dedicator of cytokinesis 10 [Source:NCBI gene;Acc:424803]
ENSGALG00000004959	9	9398655	9402191	IRS1	uncharacterized LOC107051846 [Source:NCBI gene;Acc:107051846]
ENSGALG00000004957	9	9424788	9454131	RHBDD1	rhomboid domain containing 1 [Source:NCBI gene;Acc:424800]
ENSGALG00000002974	9	9726068	9792058	SPHKAP	SPHK1 interactor, AKAP domain containing [Source:NCBI gene;Acc:424789]

## Sheet: Table S3
Table S3. Gene annotation of top5% outlier genomic regions from ROD.
Gene end (bp)	Gene stable ID	Chromosome	Gene start (bp)	Gene name	Gene description
ENSGALG00000008043	10	19645369	19672951	CORO2B	coronin 2B [Source:NCBI gene;Acc:415561]
ENSGALG00000008054	10	19677140	19696345	-	acidic nuclear phosphoprotein 32 family member A [Source:NCBI gene;Acc:415562]
ENSGALG00000008120	10	19916361	19936011	TLE3	transducin like enhancer of split 3 [Source:NCBI gene;Acc:415568]
ENSGALG00000034100	10	20049223	20076407	UACA	uveal autoantigen with coiled-coil domains and ankyrin repeats [Source:NCBI gene;Acc:415569]
ENSGALG00000008146	10	20089839	20112252	MORF4L2	mortality factor 4 like 2 [Source:NCBI gene;Acc:554283]
ENSGALG00000008164	10	20114123	20157777	ADAMTS7	ADAM metallopeptidase with thrombospondin type 1 motif 7 [Source:NCBI gene;Acc:415570]
ENSGALG00000008256	10	20347261	20364102	BLM	Bloom syndrome RecQ like helicase [Source:NCBI gene;Acc:415577]
ENSGALG00000033557	10	20363519	20369576	CTSH	cathepsin H [Source:NCBI gene;Acc:770109]
ENSGALG00000008262	10	20370328	20388562	RASGRF1	Ras protein specific guanine nucleotide releasing factor 1 [Source:NCBI gene;Acc:415578]
ENSGALG00000036850	10	4188720	4194426	DNAJA4	DnaJ heat shock protein family (Hsp40) member A4 [Source:NCBI gene;Acc:415360]
ENSGALG00000003286	10	4198612	4227772	ACSBG1	acyl-CoA synthetase bubblegum family member 1 [Source:NCBI gene;Acc:415361]
ENSGALG00000037401	10	4228395	4240381	IDH3A	isocitrate dehydrogenase 3 (NAD(+)) alpha [Source:NCBI gene;Acc:415362]
ENSGALG00000004087	10	6784258	7036593	THSD4	thrombospondin type 1 domain containing 4 [Source:NCBI gene;Acc:415395]
ENSGALG00000004204	10	7352945	7383551	MINDY2	family with sequence similarity 63 member B [Source:NCBI gene;Acc:771386]
ENSGALG00000004212	10	7384780	7427378	ADAM10	ADAM metallopeptidase domain 10 [Source:NCBI gene;Acc:374113]
ENSGALG00000015701	1	100685485	100716977	-	thiosulfate sulfurtransferase like domain containing 1 [Source:NCBI gene;Acc:418473]
ENSGALG00000015720	1	100912368	100941544	CHODL	chondrolectin [Source:NCBI gene;Acc:418474]
ENSGALG00000015730	1	100944153	101000642	TMPRSS15	transmembrane protease, serine 15 [Source:NCBI gene;Acc:427967]
ENSGALG00000052484	1	101276400	101277587	-	XP_014810274.1 PREDICTED: uncharacterized protein LOC106895380 [Calidris pugnax]
ENSGALG00000048907	1	101855695	101857266	-	XP_014810274.1 PREDICTED: uncharacterized protein LOC106895380 [Calidris pugnax]
ENSGALG00000015737	1	102077385	102329583	NCAM2	neural cell adhesion molecule 2 [Source:NCBI gene;Acc:427968]
ENSGALG00000054620	1	102352594	102353847	-	PKU41653.1 rna-directed dna polymerase from mobile element jockey-like [Limosa lapponica baueri]
ENSGALG00000015742	1	103804015	103813504	MRPL39	mitochondrial ribosomal protein L39 [Source:NCBI gene;Acc:418475]
ENSGALG00000015746	1	103822633	103856294	JAM2	junctional adhesion molecule 2 [Source:NCBI gene;Acc:418476]
ENSGALG00000015770	1	103922338	104122132	APP	amyloid beta (A4) precursor protein [Source:NCBI gene;Acc:374198]
ENSGALG00000053764	1	104196793	104251356	CYYR1	cysteine and tyrosine rich 1 [Source:NCBI gene;Acc:770067]
ENSGALG00000015835	1	105503331	105582844	GRIK1	glutamate ionotropic receptor kainate type subunit 1 [Source:NCBI gene;Acc:418489]
ENSGALG00000015842	1	105805720	105885857	TIAM1	T-cell lymphoma invasion and metastasis 1 [Source:NCBI gene;Acc:418491]
ENSGALG00000037076	1	106695142	106733810	GART	phosphoribosylglycinamide formyltransferase, phosphoribosylglycinamide synthetase, phosphoribosylaminoimidazole synthetase [Source:NCBI gene;Acc:395315]
ENSGALG00000052354	1	106736558	106772088	-	SON DNA binding protein [Source:NCBI gene;Acc:770637]
ENSGALG00000008486	1	10375977	10734880	CACNA2D1	calcium voltage-gated channel auxiliary subunit alpha2delta 1 [Source:NCBI gene;Acc:768444]
ENSGALG00000033974	1	10800773	10860504	HGF	hepatocyte growth factor [Source:NCBI gene;Acc:395941]
ENSGALG00000050082	1	10877917	10879590	-	PKU41653.1 rna-directed dna polymerase from mobile element jockey-like [Limosa lapponica baueri]
ENSGALG00000004899	11	10315327	10439917	PEPD	peptidase D [Source:NCBI gene;Acc:415776]
ENSGALG00000040725	11	10737538	10867724	-	transcription initiation factor TFIID subunit 4-like [Source:NCBI gene;Acc:415780]
ENSGALG00000016186	1	110824235	110867346	PDE9A	phosphodiesterase 9A [Source:NCBI gene;Acc:418538]
ENSGALG00000016187	1	110880693	110902129	WDR4	WD repeat domain 4 [Source:NCBI gene;Acc:418540]
ENSGALG00000022813	1	110902176	110909972	NDUFV3	NADH:ubiquinone oxidoreductase subunit V3 [Source:NCBI gene;Acc:418541]
ENSGALG00000016196	1	111011328	111035262	-	cystathionine-beta-synthase like [Source:NCBI gene;Acc:418545]
ENSGALG00000016198	1	111041981	111057817	U2AF1	U2 small nuclear RNA auxiliary factor 1 [Source:NCBI gene;Acc:395370]
ENSGALG00000016199	1	111071770	111078627	CRYAA	crystallin alpha A [Source:NCBI gene;Acc:418546]
ENSGALG00000033720	11	11311725	11319529	CA7	carbonic anhydrase 7 [Source:NCBI gene;Acc:415791]
ENSGALG00000038957	11	11323708	11336053	NAE1	NEDD8 activating enzyme E1 subunit 1 [Source:NCBI gene;Acc:415792]
ENSGALG00000005214	11	11336170	11351377	TERB1	telomere repeat binding bouquet formation protein 1 [Source:NCBI gene;Acc:769532]
ENSGALG00000005241	11	11352669	11379958	DYNC1LI2	dynein cytoplasmic 1 light intermediate chain 2 [Source:NCBI gene;Acc:415793]
ENSGALG00000005251	11	11391261	11418784	CMTM4	CKLF like MARVEL transmembrane domain containing 4 [Source:NCBI gene;Acc:415794]
ENSGALG00000032349	11	11518646	11547898	CDH5	cadherin 5 [Source:NCBI gene;Acc:374068]
ENSGALG00000045726	1	111618758	111635306	-	PWP2 small subunit processome component [Source:NCBI gene;Acc:107055627]
ENSGALG00000019171	1	111636894	111658284	GATD3A	glutamine amidotransferase like class 1 domain containing 3A [Source:NCBI gene;Acc:418552]
ENSGALG00000046714	1	111641169	111643448	-	XP_015156280.1 periodic tryptophan protein 2 homolog [Gallus gallus]
ENSGALG00000052076	1	111645833	111647889	-	periodic tryptophan protein 2 homolog [Source:NCBI gene;Acc:112530989]
ENSGALG00000045925	1	111668196	111693509	-	XP_025001589.1 uncharacterized protein VTCN1L isoform X1 [Gallus gallus]
ENSGALG00000031637	1	111698033	111710719	ICOSLG	inducible T-cell costimulator ligand [Source:NCBI gene;Acc:395968]
ENSGALG00000039985	11	12119543	12198657	CDH11	cadherin 11 [Source:NCBI gene;Acc:415797]
ENSGALG00000016217	1	112149411	112296680	-	lysine demethylase 6A [Source:NCBI gene;Acc:418556]
ENSGALG00000016221	1	112372336	112431837	EFHC2	EF-hand domain containing 2 [Source:NCBI gene;Acc:418559]
ENSGALG00000016224	1	112604059	112660963	MAOA	monoamine oxidase A [Source:NCBI gene;Acc:418563]
ENSGALG00000005319	11	12824211	12973016	CDH8	cadherin 8 [Source:NCBI gene;Acc:427553]
ENSGALG00000052636	11	12896393	12897460	-	CAA42505.1 pol, partial [Gallus gallus]
ENSGALG00000052818	11	12899315	12901183	-	XP_015137376.2 endogenous retrovirus group K member 113 Gag polyprotein-like [Gallus gallus]
ENSGALG00000042400	1	113092779	113289308	CASK	calcium/calmodulin dependent serine protein kinase [Source:NCBI gene;Acc:418565]
ENSGALG00000044763	1	113186826	113189961	GPR82	G protein-coupled receptor 82 [Source:NCBI gene;Acc:101750076]
ENSGALG00000016227	1	113198416	113202575	GPR34	G protein-coupled receptor 34 [Source:NCBI gene;Acc:771199]
ENSGALG00000016232	1	113370872	113375131	RPL8	ribosomal protein L8 [Source:NCBI gene;Acc:418568]
ENSGALG00000016236	1	113385291	113456709	-	ubiquitin specific peptidase 9, Y-linked [Source:NCBI gene;Acc:418569]
ENSGALG00000016238	1	113500610	113567673	MED14	mediator complex subunit 14 [Source:NCBI gene;Acc:418572]
ENSGALG00000016245	1	113671430	113729288	BCOR	BCL6 corepressor [Source:NCBI gene;Acc:418574]
ENSGALG00000005361	11	13953742	13961321	-	hypoxanthine-guanine phosphoribosyltransferase-like [Source:NCBI gene;Acc:769866]
ENSGALG00000034395	11	13961809	13964827	NUDT7	nudix hydrolase 7 [Source:NCBI gene;Acc:415800]
ENSGALG00000013225	11	13982142	14025331	VAT1L	vesicle amine transport 1 like [Source:NCBI gene;Acc:430410]
ENSGALG00000013223	11	14040581	14047502	CLEC3A	C-type lectin domain family 3 member A [Source:NCBI gene;Acc:425961]
ENSGALG00000050479	11	14172848	14174050	-	AAC60281.1 unknown [Gallus gallus]
ENSGALG00000016254	1	114206429	114232333	OTC	ornithine carbamoyltransferase [Source:NCBI gene;Acc:395735]
ENSGALG00000016259	1	114440914	114448263	DYNLT3	dynein light chain Tctex-type 3 [Source:NCBI gene;Acc:418580]
ENSGALG00000016261	1	114457437	114478974	CYBB	cytochrome b-245 beta chain [Source:NCBI gene;Acc:418581]
ENSGALG00000026258	11	14531508	14691257	MAF	MAF bZIP transcription factor [Source:NCBI gene;Acc:693248]
ENSGALG00000016268	1	114751100	115013873	-	chromosome 1 open reading frame, human CXORF59 [Source:NCBI gene;Acc:418583]
ENSGALG00000017644	11	16818088	16836168	COTL1	coactosin like F-actin binding protein 1 [Source:NCBI gene;Acc:768420]
ENSGALG00000005651	11	16837056	16851013	KLHL36	kelch like family member 36 [Source:NCBI gene;Acc:415816]
ENSGALG00000005674	11	16858652	16903198	USP10	ubiquitin specific peptidase 10 [Source:NCBI gene;Acc:415817]
ENSGALG00000005708	11	16993544	17014236	HNF4beta	hepatic nuclear factor 4beta [Source:NCBI gene;Acc:415820]
ENSGALG00000047024	11	18321016	18333462	ZNF469	zinc finger protein 469 [Source:NCBI gene;Acc:101748749]
ENSGALG00000049065	11	18340542	18369822	ZFPM1	zinc finger protein, FOG family member 1 [Source:NCBI gene;Acc:415835]
ENSGALG00000052842	11	18613425	18695227	ANKRD11	ankyrin repeat domain 11 [Source:NCBI gene;Acc:415845]
ENSGALG00000028363	11	18702201	18732736	SPG7	SPG7, paraplegin matrix AAA peptidase subunit [Source:NCBI gene;Acc:415843]
ENSGALG00000039300	11	18970250	19029815	NFAT5	nuclear factor of activated T-cells 5 [Source:NCBI gene;Acc:415866]
ENSGALG00000000693	11	19039525	19042055	NOB1	NIN1/PSMD8 binding protein 1 homolog [Source:NCBI gene;Acc:415867]
ENSGALG00000000699	11	19042181	19073845	WWP2	WW domain containing E3 ubiquitin protein ligase 2 [Source:NCBI gene;Acc:415868]
ENSGALG00000000707	11	19074895	19080147	PSMD7	proteasome 26S subunit, non-ATPase 7 [Source:NCBI gene;Acc:415869]
ENSGALG00000000713	11	19493186	19635682	ZFHX3	zinc finger homeobox 3 [Source:NCBI gene;Acc:395682]
ENSGALG00000016358	1	119862721	119892355	PTCHD1	patched domain containing 1 [Source:NCBI gene;Acc:427995]
ENSGALG00000016426	1	121619269	121702537	MAP3K15	mitogen-activated protein kinase kinase kinase 15 [Source:NCBI gene;Acc:418609]
ENSGALG00000016545	1	122667268	122766511	REPS2	RALBP1 associated Eps domain containing 2 [Source:NCBI gene;Acc:418617]
ENSGALG00000035266	1	127043815	127168755	ANOS1	anosmin 1 [Source:NCBI gene;Acc:396395]
ENSGALG00000052489	1	129058820	129060055	-	PKU43598.1 rna-directed dna polymerase from mobile element jockey- hypothetical protein [Limosa lapponica baueri]
ENSGALG00000003580	11	3706912	3741657	MMP2	matrix metallopeptidase 2 [Source:NCBI gene;Acc:386583]
ENSGALG00000016831	1	138890968	138904751	PCID2	PCI domain containing 2 [Source:NCBI gene;Acc:418745]
ENSGALG00000016832	1	138904758	138912133	PROZ	protein Z, vitamin K dependent plasma glycoprotein [Source:NCBI gene;Acc:418746]
ENSGALG00000054981	1	138914225	138918510	-	XP_001233228.2 coagulation factor X [Gallus gallus]
ENSGALG00000026677	1	138924431	138937050	F10	coagulation factor X [Source:NCBI gene;Acc:395876]
ENSGALG00000016833	1	138939079	138948241	F7	coagulation factor VII [Source:NCBI gene;Acc:395086]
ENSGALG00000016834	1	138951176	139094938	MCF2L	MCF.2 cell line derived transforming sequence like [Source:NCBI gene;Acc:418748]
ENSGALG00000041644	1	139115577	139175402	ATP11A	ATPase phospholipid transporting 11A [Source:NCBI gene;Acc:418749]
ENSGALG00000016843	1	140248816	140390143	COL4A2	collagen type IV alpha 2 chain [Source:NCBI gene;Acc:418752]
ENSGALG00000053912	1	143003417	143004865	-	RMC21953.1 hypothetical protein DUI87_02824 [Hirundo rustica rustica]
ENSGALG00000008098	1	14365885	14392312	NAMPTP1	nicotinamide phosphoribosyltransferase pseudogene 1 [Source:NCBI gene;Acc:417707]
ENSGALG00000043947	1	145976515	145979531	-	G-protein coupled receptor 183-like [Source:NCBI gene;Acc:431250]
ENSGALG00000016880	1	145983298	146096273	UBAC2	UBA domain containing 2 [Source:NCBI gene;Acc:418778]
ENSGALG00000016881	1	146022451	146033636	GPR183	G protein-coupled receptor 183 [Source:NCBI gene;Acc:769212]
ENSGALG00000008060	1	14593473	14674699	PRKAR2B	protein kinase cAMP-dependent type II regulatory subunit beta [Source:NCBI gene;Acc:769420]
ENSGALG00000016886	1	146337724	146535921	FARP1	FERM, ARH/RhoGEF and pleckstrin domain protein 1 [Source:NCBI gene;Acc:418781]
ENSGALG00000008050	1	14682620	14697934	HBP1	HMG-box transcription factor 1 [Source:NCBI gene;Acc:417705]
ENSGALG00000041036	11	4645274	4873781	FTO	FTO, alpha-ketoglutarate dependent dioxygenase [Source:NCBI gene;Acc:415718]
ENSGALG00000034146	1	147272815	147273159	-	OXB52489.1 hypothetical protein H355_007895 [Colinus virginianus]
ENSGALG00000042764	1	14697142	14881357	COG5	component of oligomeric golgi complex 5 [Source:NCBI gene;Acc:417704]
ENSGALG00000008032	1	14842550	14848604	-	G protein-coupled receptor 22 [Source:NCBI gene;Acc:769379]
ENSGALG00000049165	1	148079071	148456368	-	XP_015130158.1 glypican-6 [Gallus gallus]
ENSGALG00000052317	1	150080754	150082364	-	PKU41653.1 rna-directed dna polymerase from mobile element jockey-like [Limosa lapponica baueri]
ENSGALG00000039178	11	5015742	5089734	CHD9	chromodomain helicase DNA binding protein 9 [Source:NCBI gene;Acc:415722]
ENSGALG00000055122	1	151154445	151155893	-	RMC21953.1 hypothetical protein DUI87_02824 [Hirundo rustica rustica]
ENSGALG00000048294	1	151580162	151581244	-	XP_015137376.2 endogenous retrovirus group K member 113 Gag polyprotein-like [Gallus gallus]
ENSGALG00000034649	11	5223979	5345307	TOX3	TOX high mobility group box family member 3 [Source:NCBI gene;Acc:415724]
ENSGALG00000016913	1	155364813	155418952	SLAIN1	SLAIN motif family member 1 [Source:NCBI gene;Acc:418807]
ENSGALG00000016915	1	155590325	155793849	MYCBP2	MYC binding protein 2, E3 ubiquitin protein ligase [Source:NCBI gene;Acc:418808]
ENSGALG00000017005	1	170465095	170526727	CAB39L	calcium binding protein 39 like [Source:NCBI gene;Acc:418865]
ENSGALG00000017006	1	170527078	170545135	SETDB2	SET domain bifurcated histone lysine methyltransferase 2 [Source:HGNC Symbol;Acc:HGNC:20263]
ENSGALG00000017009	1	170597186	170650244	KPNA3	karyopherin subunit alpha 3 [Source:NCBI gene;Acc:418870]
ENSGALG00000017010	1	170670674	170685701	SPRYD7	SPRY domain containing 7 [Source:NCBI gene;Acc:418871]
ENSGALG00000017092	1	177274173	177336260	PAN3	PAN3 poly(A) specific ribonuclease subunit [Source:NCBI gene;Acc:418926]
ENSGALG00000017134	1	180148363	180181761	IFT88	intraflagellar transport 88 [Source:NCBI gene;Acc:418952]
ENSGALG00000017135	1	180188436	180238997	CRYL1	crystallin lambda 1 [Source:NCBI gene;Acc:418953]
ENSGALG00000017139	1	180355361	180392875	-	zinc finger MYM-type containing 2 [Source:NCBI gene;Acc:418954]
ENSGALG00000017191	1	184143212	184157279	ANGPTL5	angiopoietin like 5 [Source:NCBI gene;Acc:772036]
ENSGALG00000052779	1	184166252	184189283	-	G2/M phase-specific E3 ubiquitin-protein ligase-like [Source:NCBI gene;Acc:112531592]
ENSGALG00000033966	1	193461898	193803700	TENM4	teneurin transmembrane protein 4 [Source:NCBI gene;Acc:395406]
ENSGALG00000039861	1	20649179	20822048	PLXNB2	plexin B2 [Source:NCBI gene;Acc:425938]
ENSGALG00000039403	1	21072336	21395611	GRM8	glutamate metabotropic receptor 8 [Source:NCBI gene;Acc:427853]
ENSGALG00000006571	12	11778259	11816939	SETD5	SET domain containing 5 [Source:NCBI gene;Acc:416046]
ENSGALG00000048164	12	11818936	11825943	LHFPL4	lipoma HMGIC fusion partner-like 4 [Source:NCBI gene;Acc:770959]
ENSGALG00000006601	12	11824873	11855648	MTMR14	myotubularin related protein 14 [Source:NCBI gene;Acc:416048]
ENSGALG00000033529	12	11855728	11874815	BRPF1	copine family member 9 [Source:NCBI gene;Acc:101747832]
ENSGALG00000028227	12	12100869	12111865	SLC25A20	solute carrier family 25 member 20 [Source:NCBI gene;Acc:416062]
ENSGALG00000007023	12	12133753	12182582	PRKAR2A	protein kinase cAMP-dependent type II regulatory subunit alpha [Source:NCBI gene;Acc:100858827]
ENSGALG00000007168	12	12285419	12348377	CFAP20DC	chromosome 12 open reading frame, human C3orf67 [Source:NCBI gene;Acc:416070]
ENSGALG00000039583	12	15882966	15968266	MITF	melanogenesis associated transcription factor [Source:NCBI gene;Acc:395886]
ENSGALG00000007780	12	16666749	16682429	EIF4E3	eukaryotic translation initiation factor 4E family member 3 [Source:NCBI gene;Acc:416093]
ENSGALG00000054150	12	16693283	16694425	GPR27	G protein-coupled receptor 173 [Source:NCBI gene;Acc:416094]
ENSGALG00000007785	12	16703105	16707773	PROK2	prokineticin 2 [Source:NCBI gene;Acc:771674]
ENSGALG00000008294	12	18802449	18953172	ITPR1	inositol 1,4,5-trisphosphate receptor type 1 [Source:NCBI gene;Acc:395412]
ENSGALG00000040954	1	21985328	21998153	GPR37	G protein-coupled receptor 37 [Source:NCBI gene;Acc:417748]
ENSGALG00000009029	1	23609312	23654509	TSPAN12	tetraspanin 12 [Source:NCBI gene;Acc:417763]
ENSGALG00000004813	12	3912103	4026538	IARS1	isoleucyl-tRNA synthetase [Source:NCBI gene;Acc:415957]
ENSGALG00000032986	1	24695865	24779958	CFTR	cystic fibrosis transmembrane conductance regulator [Source:NCBI gene;Acc:100049619]
ENSGALG00000034574	1	24799631	24836289	ASZ1	ankyrin repeat, SAM and basic leucine zipper domain containing 1 [Source:NCBI gene;Acc:417768]
ENSGALG00000030173	1	24840450	24853779	WNT2	Wnt family member 2 [Source:NCBI gene;Acc:417769]
ENSGALG00000037206	1	24857853	24995430	ST7	suppression of tumorigenicity 7 [Source:NCBI gene;Acc:417770]
ENSGALG00000026838	1	25905669	25955951	MDFIC	MyoD family inhibitor domain containing [Source:NCBI gene;Acc:417774]
ENSGALG00000053114	1	26112068	26239455	-	AHW56718.1 forkhead box P2 isoform A [Homo sapiens]
ENSGALG00000009435	1	26502865	26529724	PPP1R3A	protein phosphatase 1 regulatory subunit 3A [Source:NCBI gene;Acc:101747406]
ENSGALG00000009492	1	28562689	28571188	DNAJB9	DnaJ heat shock protein family (Hsp40) member B9 [Source:NCBI gene;Acc:417783]
ENSGALG00000009494	1	28571393	28579128	THAP5	THAP domain containing 5 [Source:NCBI gene;Acc:417784]
ENSGALG00000053908	1	28864808	28866307	-	AAC60281.1 unknown [Gallus gallus]
ENSGALG00000009523	1	28882582	29120860	CNTN1	contactin 1 [Source:NCBI gene;Acc:417786]
ENSGALG00000005499	12	8950452	8989422	IL17RD	interleukin 17 receptor D [Source:NCBI gene;Acc:395186]
ENSGALG00000005506	12	8998425	9007651	HESX1	HESX homeobox 1 [Source:NCBI gene;Acc:395864]
ENSGALG00000046889	1	30852284	30853390	-	AAC60281.1 unknown [Gallus gallus]
ENSGALG00000033074	1	30872872	30977443	ARID2	AT-rich interaction domain 2 [Source:NCBI gene;Acc:417804]
ENSGALG00000028849	1	30985382	31016383	SCAF11	SR-related CTD-associated factor 11 [Source:NCBI gene;Acc:417805]
ENSGALG00000048704	13	1024132	1028534	-	XP_015148984.2 protocadherin beta-15-like [Gallus gallus]
ENSGALG00000045569	13	1031955	1042989	-	XP_015148983.2 LOW QUALITY PROTEIN: protocadherin beta-15 [Gallus gallus]
ENSGALG00000047903	13	1104646	1110109	-	XP_025010647.1 protocadherin beta-15-like [Gallus gallus]
ENSGALG00000048862	13	1114410	1118633	-	XP_025010746.1 protocadherin beta-15-like [Gallus gallus]
ENSGALG00000052739	13	1148587	1203349	-	XP_015148984.2 protocadherin beta-15-like [Gallus gallus]
ENSGALG00000052053	13	1209654	1234793	-	XP_015148983.2 LOW QUALITY PROTEIN: protocadherin beta-15 [Gallus gallus]
ENSGALG00000048086	13	1276233	1278221	-	XP_025010696.1 protocadherin beta-15-like [Gallus gallus]
ENSGALG00000052992	13	1288658	1290097	-	XP_015149018.1 protocadherin beta-15 [Gallus gallus]
ENSGALG00000009755	1	31842742	31886512	LRIG3	leucine rich repeats and immunoglobulin like domains 3 [Source:NCBI gene;Acc:417813]
ENSGALG00000045847	13	18466510	18483465	GRXCR2	glutaredoxin and cysteine rich domain containing 2 [Source:HGNC Symbol;Acc:HGNC:33862]
ENSGALG00000007565	13	18602029	18670143	PPP2R2B	protein phosphatase 2 regulatory subunit Bbeta [Source:NCBI gene;Acc:416350]
ENSGALG00000029195	13	18677413	18699290	STK32A	serine/threonine kinase 32A [Source:NCBI gene;Acc:416351]
ENSGALG00000028565	13	2579691	2627833	PCDHGC3	Gallus gallus protocadherin gamma subfamily A, 2 (PCDHGA2), mRNA. [Source:RefSeq mRNA;Acc:NM_001245037]
ENSGALG00000053457	13	2602601	2611672	PCDHGC5	protocadherin gamma subfamily C, 5 [Source:HGNC Symbol;Acc:HGNC:8718]
ENSGALG00000009903	1	35173604	35177772	IFNG	interferon gamma [Source:NCBI gene;Acc:396054]
ENSGALG00000009904	1	35221629	35224087	IL22	interleukin 22 [Source:NCBI gene;Acc:417838]
ENSGALG00000001750	13	7426321	7436881	MAT2B	methionine adenosyltransferase 2B [Source:NCBI gene;Acc:416165]
ENSGALG00000048480	13	776646	783320	-	XP_001235607.3 protocadherin beta-4-like [Gallus gallus]
ENSGALG00000042009	13	7439877	7452170	HMMR	hyaluronan mediated motility receptor [Source:NCBI gene;Acc:416163]
ENSGALG00000001726	13	7452382	7456921	NUDCD2	NudC domain containing 2 [Source:NCBI gene;Acc:416162]
ENSGALG00000001718	13	7457251	7462872	CCNG1	cyclin G1 [Source:NCBI gene;Acc:416161]
ENSGALG00000046772	13	794514	800992	-	XP_015128644.1 protocadherin beta-16 [Gallus gallus]
ENSGALG00000050703	13	911473	917347	-	protocadherin beta-15-like [Source:NCBI gene;Acc:107049052]
ENSGALG00000050242	13	938739	940907	-	protocadherin beta-4-like [Source:NCBI gene;Acc:107054464]
ENSGALG00000044463	13	946963	950066	-	XP_015148992.1 protocadherin beta-15-like [Gallus gallus]
ENSGALG00000051286	13	957613	964062	-	XP_015148990.2 protocadherin beta-15 [Gallus gallus]
ENSGALG00000045780	13	972399	974012	-	XP_015148989.2 protocadherin beta-15-like [Gallus gallus]
ENSGALG00000047118	13	983713	985344	-	XP_015148993.1 protocadherin beta-15-like [Gallus gallus]
ENSGALG00000010958	1	40280597	40569224	PPFIA2	PTPRF interacting protein alpha 2 [Source:NCBI gene;Acc:417877]
ENSGALG00000034325	14	11259785	11527885	RBFOX1	RNA binding protein, fox-1 homolog 1 [Source:NCBI gene;Acc:416645]
ENSGALG00000031416	14	13632241	13656290	UBN1	ubinuclein 1 [Source:NCBI gene;Acc:416398]
ENSGALG00000002201	14	13658840	13679023	PPL	periplakin [Source:NCBI gene;Acc:408044]
ENSGALG00000037837	14	13973612	13994515	ABCA3	ATP binding cassette subfamily A member 3 [Source:NCBI gene;Acc:416386]
ENSGALG00000009346	14	14025385	14035041	HN1L	hematological and neurological expressed 1 like [Source:NCBI gene;Acc:416763]
ENSGALG00000009341	14	14040887	14078874	CRAMP1	cramped chromatin regulator homolog 1 [Source:NCBI gene;Acc:416762]
ENSGALG00000009318	14	14083901	14161575	IFT140	intraflagellar transport 140 [Source:NCBI gene;Acc:416758]
ENSGALG00000029047	14	14114192	14142038	TMEM204	transmembrane protein 204 [Source:NCBI gene;Acc:416759]
ENSGALG00000038502	14	14610473	14620528	CCNF	cyclin F [Source:NCBI gene;Acc:416749]
ENSGALG00000035029	14	14621928	14630009	-	vaccinia related kinase 3 [Source:NCBI gene;Acc:770440]
ENSGALG00000036582	14	14637209	14639715	-	zinc finger CCCH domain-containing protein 11A-like [Source:NCBI gene;Acc:107057021]
ENSGALG00000002119	14	15104268	15162089	VPS35L	chromosome 14 C16orf62 homolog [Source:NCBI gene;Acc:426995]
ENSGALG00000053304	14	15201691	15204871	-	XP_031451313.1 THUMP domain-containing protein 1 [Phasianus colchicus]
ENSGALG00000031384	14	15202291	15203539	THUMPD1	THUMP domain containing 1 [Source:HGNC Symbol;Acc:HGNC:23807]
ENSGALG00000002200	14	15208575	15219030	ACSM3	acyl-CoA synthetase medium-chain family member 3 [Source:NCBI gene;Acc:426999]
ENSGALG00000026038	14	15219039	15224073	ERI2	ERI1 exoribonuclease family member 2 [Source:NCBI gene;Acc:427000]
ENSGALG00000002239	14	15224075	15238698	REXO5	RNA exonuclease 5 [Source:NCBI gene;Acc:427001]
ENSGALG00000027192	1	42207171	42220099	NTS	neurotensin [Source:NCBI gene;Acc:417883]
ENSGALG00000045093	1	42813465	42822840	-	chromosome 1 C12orf50 homolog [Source:NCBI gene;Acc:417885]
ENSGALG00000011168	1	42829927	42836694	C12orf29	chromosome 1 C12orf29 homolog [Source:NCBI gene;Acc:417886]
ENSGALG00000049176	1	42836699	42851268	-	XP_004937659.1 centrosomal protein of 290 kDa [Gallus gallus]
ENSGALG00000051263	1	42863331	42867926	-	XP_004937659.1 centrosomal protein of 290 kDa [Gallus gallus]
ENSGALG00000011177	1	42869836	42885028	-	XP_004937659.1 centrosomal protein of 290 kDa [Gallus gallus]
ENSGALG00000033106	1	42888363	42945679	TMTC3	transmembrane and tetratricopeptide repeat containing 3 [Source:NCBI gene;Acc:417888]
ENSGALG00000011276	1	44429339	44433309	BTG1	BTG anti-proliferation factor 1 [Source:NCBI gene;Acc:396295]
ENSGALG00000011285	1	44855280	44869564	-	nudix hydrolase 4 [Source:NCBI gene;Acc:417897]
ENSGALG00000030515	1	44872359	44891392	UBE2N	ubiquitin conjugating enzyme E2 N [Source:NCBI gene;Acc:417898]
ENSGALG00000011293	1	44901269	44908500	MRPL42	mitochondrial ribosomal protein L42 [Source:NCBI gene;Acc:417899]
ENSGALG00000050619	1	44923615	44927604	SOCS2	suppressor of cytokine signaling 2 [Source:NCBI gene;Acc:395219]
ENSGALG00000011297	1	44934717	45010543	CRADD	CASP2 and RIPK1 domain containing adaptor with death domain [Source:NCBI gene;Acc:417900]
ENSGALG00000004798	14	5062970	5119951	MPRIP	myosin phosphatase Rho interacting protein [Source:NCBI gene;Acc:416502]
ENSGALG00000052641	14	5125607	5127339	PLD6	phospholipase D family member 6 [Source:NCBI gene;Acc:107054610]
ENSGALG00000004816	14	5128047	5138885	-	folliculin [Source:NCBI gene;Acc:416503]
ENSGALG00000011327	1	45354985	45399450	NR2C1	nuclear receptor subfamily 2, group C, member 1 [Source:NCBI gene;Acc:373913]
ENSGALG00000011342	1	45405227	45469802	FGD6	FYVE, RhoGEF and PH domain containing 6 [Source:NCBI gene;Acc:417908]
ENSGALG00000006456	14	7881342	7922149	C14H16orf45	chromosome 14 C16orf45 homolog [Source:NCBI gene;Acc:416594]
ENSGALG00000039815	14	7930108	7951239	MARF1	KIAA0430 [Source:NCBI gene;Acc:416595]
ENSGALG00000032590	14	7952787	7968427	NDE1	nudE neurodevelopment protein 1 [Source:NCBI gene;Acc:416597]
ENSGALG00000040793	14	9192165	9204073	KDELR2	KDEL endoplasmic reticulum protein retention receptor 2 [Source:NCBI gene;Acc:771927]
ENSGALG00000007119	14	9204871	9217764	DAGLB	diacylglycerol lipase beta [Source:NCBI gene;Acc:416625]
ENSGALG00000007130	14	9219673	9232032	RAC1	ras-related C3 botulinum toxin substrate 1 (rho family, small GTP binding protein Rac1) [Source:NCBI gene;Acc:395871]
ENSGALG00000007133	14	9239445	9241210	-	small integral membrane protein 10 like 1 [Source:NCBI gene;Acc:100859904]
ENSGALG00000012285	1	50999516	51007562	BAIAP2L2	BAI1 associated protein 2 like 2 [Source:NCBI gene;Acc:418029]
ENSGALG00000036897	1	51008968	51016634	SLC16A8	solute carrier family 16 member 8 [Source:NCBI gene;Acc:396041]
ENSGALG00000041823	1	51019143	51030492	PICK1	protein interacting with PRKCA 1 [Source:NCBI gene;Acc:418030]
ENSGALG00000012290	1	51055215	51064410	SOX10	SRY-box 10 [Source:NCBI gene;Acc:395573]
ENSGALG00000012291	1	51067332	51070945	POLR2F	RNA polymerase II subunit F [Source:NCBI gene;Acc:395486]
ENSGALG00000012293	1	51071012	51075308	C22orf23	chromosome 1 C22orf23 homolog [Source:NCBI gene;Acc:418031]
ENSGALG00000012265	1	51075320	51093611	MICALL1	MICAL like 1 [Source:NCBI gene;Acc:418032]
ENSGALG00000008073	15	11346663	11387068	NF2	neurofibromin 2 [Source:NCBI gene;Acc:395158]
ENSGALG00000038301	15	11387752	11393899	NIPSNAP1	nipsnap homolog 1 [Source:NCBI gene;Acc:417018]
ENSGALG00000029223	15	11393540	11405772	THOC5	THO complex 5 [Source:NCBI gene;Acc:417019]
ENSGALG00000008085	15	11407143	11411892	NEFH	neurofilament heavy polypeptide [Source:NCBI gene;Acc:417020]
ENSGALG00000042213	15	11413717	11427176	AP1B1	adaptor related protein complex 1 beta 1 subunit [Source:NCBI gene;Acc:417021]
ENSGALG00000036731	15	11428579	11434430	GAS2L1	growth arrest specific 2 like 1 [Source:NCBI gene;Acc:100859584]
ENSGALG00000012529	1	51709011	51716385	EIF3D	eukaryotic translation initiation factor 3 subunit D [Source:NCBI gene;Acc:771356]
ENSGALG00000012530	1	51716683	51725962	FOXRED2	FAD dependent oxidoreductase domain containing 2 [Source:NCBI gene;Acc:418054]
ENSGALG00000012532	1	51727168	51734903	TXN2	thioredoxin 2 [Source:NCBI gene;Acc:426978]
ENSGALG00000043092	1	51752609	51820554	MYH9	myosin, heavy chain 9, non-muscle [Source:NCBI gene;Acc:396469]
ENSGALG00000033589	1	53021721	53223751	SYN3	synapsin III [Source:NCBI gene;Acc:100857420]
ENSGALG00000012755	1	55281097	55330373	IGF-I	insulin like growth factor 1 [Source:NCBI gene;Acc:418090]
ENSGALG00000004650	15	6478762	6514166	BRAP	BRCA1 associated protein [Source:NCBI gene;Acc:772041]
ENSGALG00000004725	15	6505287	6514051	-	acyl-CoA dehydrogenase family member 10-like [Source:NCBI gene;Acc:107057078]
ENSGALG00000004743	15	6514818	6534275	MAPKAPK5	mitogen-activated protein kinase-activated protein kinase 5 [Source:NCBI gene;Acc:373929]
ENSGALG00000021341	15	6541220	6543679	ADAM20	ADAM metallopeptidase domain 20 [Source:NCBI gene;Acc:404294]
ENSGALG00000004760	15	6543749	6557011	TMEM116	transmembrane protein 116 [Source:NCBI gene;Acc:416881]
ENSGALG00000023510	15	6557193	6561304	ERP29	endoplasmic reticulum protein 29 [Source:NCBI gene;Acc:416882]
ENSGALG00000041821	15	6563515	6588861	NAA25	N(alpha)-acetyltransferase 25, NatB auxiliary subunit [Source:NCBI gene;Acc:416883]
ENSGALG00000043208	15	6590284	6599691	TRAFD1	TRAF-type zinc finger domain containing 1 [Source:NCBI gene;Acc:416884]
ENSGALG00000032685	15	6603817	6667047	HECTD4	HECT domain containing E3 ubiquitin protein ligase 4 [Source:NCBI gene;Acc:426582]
ENSGALG00000048882	15	6960793	6961355	-	XP_013028667.1 PREDICTED: LOW QUALITY PROTEIN: acetyl-CoA carboxylase 2 [Anser cygnoides domesticus]
ENSGALG00000005043	15	6963505	6970903	-	acetyl-CoA carboxylase beta [Source:HGNC Symbol;Acc:HGNC:85]
ENSGALG00000005062	15	6973568	6988195	FOXN4	forkhead box N4 [Source:NCBI gene;Acc:416898]
ENSGALG00000005122	15	7006773	7029577	MYO1H	myosin IH [Source:NCBI gene;Acc:768372]
ENSGALG00000005138	15	7032217	7041287	KCTD10	potassium channel tetramerization domain containing 10 [Source:NCBI gene;Acc:416900]
ENSGALG00000013851	15	7042382	7058329	UBE3B	ubiquitin protein ligase E3B [Source:NCBI gene;Acc:776286]
ENSGALG00000012894	1	57808038	57809438	CHRM2	cholinergic receptor muscarinic 2 [Source:NCBI gene;Acc:418126]
ENSGALG00000012975	1	59998045	60099039	IQSEC3	IQ motif and Sec7 domain 3 [Source:NCBI gene;Acc:418146]
ENSGALG00000012994	1	60556357	60832599	ERC1	ELKS/RAB6-interacting/CAST family member 1 [Source:NCBI gene;Acc:418153]
ENSGALG00000012998	1	60852680	60917603	WNT5B	Wnt family member 5B [Source:NCBI gene;Acc:418154]
ENSGALG00000032159	1	60884484	60885686	FBXL14	F-box and leucine rich repeat protein 14 [Source:NCBI gene;Acc:427926]
ENSGALG00000035533	1	60925606	60965997	ADIPOR2	adiponectin receptor 2 [Source:NCBI gene;Acc:418155]
ENSGALG00000036964	1	60970968	61033953	-	XP_015141621.1 voltage-dependent calcium channel subunit alpha-2/delta-4 [Gallus gallus]
ENSGALG00000013008	1	60978921	60980846	CHUNK-1	CHUNK-1 protein [Source:NCBI gene;Acc:395640]
ENSGALG00000026214	1	61004967	61014569	LRTM2	leucine rich repeats and transmembrane domains 2 [Source:NCBI gene;Acc:101749866]
ENSGALG00000013007	1	61045233	61073779	-	EOB08157.1 Voltage-dependent calcium channel subunit alpha-2/delta-4, partial [Anas platyrhynchos]
ENSGALG00000050288	1	61103336	61144857	DCP1B	decapping mRNA 1B [Source:NCBI gene;Acc:772197]
ENSGALG00000033887	1	61607575	61627406	IL17RA	interleukin 17 receptor A [Source:NCBI gene;Acc:418158]
ENSGALG00000013026	1	61644952	61654448	HDHD5	cat eye syndrome chromosome region, candidate 5 [Source:NCBI gene;Acc:418159]
ENSGALG00000013031	1	61651327	61672321	CECR1	cat eye syndrome chromosome region, candidate 1 [Source:NCBI gene;Acc:418160]
ENSGALG00000028186	1	62631477	62735236	RERG	RAS like estrogen regulated growth inhibitor [Source:NCBI gene;Acc:418173]
ENSGALG00000013085	1	62781911	62930757	PTPRO	protein tyrosine phosphatase, receptor type O [Source:NCBI gene;Acc:373911]
ENSGALG00000013095	1	63109353	63163425	DERA	deoxyribose-phosphate aldolase [Source:NCBI gene;Acc:418176]
ENSGALG00000036358	1	63351924	63412998	LMO3	LIM domain only 3 [Source:NCBI gene;Acc:418179]
ENSGALG00000013134	1	64349798	64514784	PLEKHA5	pleckstrin homology domain containing A5 [Source:NCBI gene;Acc:418183]
ENSGALG00000038026	1	64536241	64585951	AEBP2	AE binding protein 2 [Source:NCBI gene;Acc:418184]
ENSGALG00000013143	1	64882883	65118721	PDE3A	phosphodiesterase 3A [Source:NCBI gene;Acc:418185]
ENSGALG00000013154	1	65137008	65158246	SLCO1C1	solute carrier organic anion transporter family member 1C1 [Source:NCBI gene;Acc:418186]
ENSGALG00000019276	1	65193673	65214941	-	solute carrier organic anion transporter family member 1B1 [Source:NCBI gene;Acc:418189]
ENSGALG00000031293	1	65230075	65281262	SLCO1A2	solute carrier organic anion transporter family member 1A2 [Source:NCBI gene;Acc:418190]
ENSGALG00000013168	1	65265009	65268984	IAPP	islet amyloid polypeptide [Source:NCBI gene;Acc:396362]
ENSGALG00000013173	1	65298236	65313377	PYROXD1	pyridine nucleotide-disulphide oxidoreductase domain 1 [Source:NCBI gene;Acc:418191]
ENSGALG00000013174	1	65317661	65337020	RECQL	RecQ like helicase [Source:NCBI gene;Acc:378910]
ENSGALG00000033855	1	65337341	65349940	GOLT1B	golgi transport 1B [Source:NCBI gene;Acc:418192]
ENSGALG00000013177	1	65359495	65418925	BCAT1	branched chain amino acid transaminase 1 [Source:NCBI gene;Acc:418193]
ENSGALG00000032768	1	65833774	66173568	SOX5	SRY-box 5 [Source:NCBI gene;Acc:418195]
ENSGALG00000051324	1	66353692	66355083	-	AAC60281.1 unknown [Gallus gallus]
ENSGALG00000013218	1	66793430	66796768	C3AR1	complement C3a receptor 1 [Source:NCBI gene;Acc:418198]
ENSGALG00000014234	1	70567704	70663626	ATXN10	ataxin 10 [Source:NCBI gene;Acc:418245]
ENSGALG00000040582	17	10356719	10450700	LMX1B	LIM homeobox transcription factor 1 beta [Source:NCBI gene;Acc:396312]
ENSGALG00000014551	1	71309071	71524675	-	tetratricopeptide repeat protein 38-like [Source:NCBI gene;Acc:426599]
ENSGALG00000013911	1	71375201	71400743	ZC3HAV1	zinc finger CCCH-type containing, antiviral 1 [Source:NCBI gene;Acc:426315]
ENSGALG00000008806	17	1924726	1946331	RPL12	ribosomal protein L12 [Source:NCBI gene;Acc:417264]
ENSGALG00000008750	17	1942496	1950943	DPH7	diphthamide biosynthesis 7 [Source:NCBI gene;Acc:417262]
ENSGALG00000051567	17	1952502	1953399	MRPL41	mitochondrial ribosomal protein L41 [Source:NCBI gene;Acc:417261]
ENSGALG00000008736	17	1953840	2069709	PNPLA7	patatin like phospholipase domain containing 7 [Source:NCBI gene;Acc:427774]
ENSGALG00000026896	1	72023032	72032681	-	cyclin-dependent kinase inhibitor 1-like [Source:NCBI gene;Acc:101751545]
ENSGALG00000022980	1	72102062	72105400	CDKN1B	cyclin dependent kinase inhibitor 1B [Source:NCBI gene;Acc:374106]
ENSGALG00000039990	17	3013995	3098173	TNC	tenascin C [Source:NCBI gene;Acc:396440]
ENSGALG00000017291	1	73191857	73320608	FAR2	fatty acyl-CoA reductase 2 [Source:NCBI gene;Acc:419043]
ENSGALG00000017289	1	73358186	73385073	C12orf4	chromosome 1 open reading frame, human C12orf4 [Source:NCBI gene;Acc:419041]
ENSGALG00000017287	1	73398600	73411082	FGF6	fibroblast growth factor 6 [Source:NCBI gene;Acc:768907]
ENSGALG00000017282	1	73689598	73711387	NDUFA9	NADH:ubiquinone oxidoreductase subunit A9 [Source:NCBI gene;Acc:419039]
ENSGALG00000040681	1	73738390	73740231	-	potassium voltage-gated channel subfamily A member 6 [Source:NCBI gene;Acc:100858067]
ENSGALG00000017271	1	74343324	74478720	ANO2	anoctamin 2 [Source:HGNC Symbol;Acc:HGNC:1183]
ENSGALG00000017272	1	74541146	74683073	VWF	von Willebrand factor [Source:NCBI gene;Acc:419031]
ENSGALG00000013272	1	74873840	74925413	PRMT8	protein arginine methyltransferase 1 [Source:NCBI gene;Acc:425989]
ENSGALG00000050720	1	75755935	75765705	-	XP_025007673.1 alpha-2-macroglobulin-like protein 1 [Gallus gallus]
ENSGALG00000036447	1	75760373	75776389	-	XP_025007673.1 alpha-2-macroglobulin-like protein 1 [Gallus gallus]
ENSGALG00000051209	1	75781700	75789641	-	XP_025007673.1 alpha-2-macroglobulin-like protein 1 [Gallus gallus]
ENSGALG00000054682	1	75801992	75806876	-	XP_031467389.1 alpha-2-macroglobulin-like protein 1 [Phasianus colchicus]
ENSGALG00000052883	1	75802005	75811486	-	POI35095.1 hypothetical protein CIB84_001153 [Bambusicola thoracicus]
ENSGALG00000052583	1	75827259	75833847	-	XP_004938161.2 alpha-2-macroglobulin-like protein 1 isoform X1 [Gallus gallus]
ENSGALG00000041564	1	77147561	77281468	MAN1A2	mannosidase alpha class 1A member 2 [Source:NCBI gene;Acc:418265]
ENSGALG00000034438	1	77917296	77922102	GNB3	prolyl 3-hydroxylase 3 [Source:NCBI gene;Acc:418289]
ENSGALG00000014513	1	77922769	77924912	CDCA3	cell division cycle associated 3 [Source:NCBI gene;Acc:770517]
ENSGALG00000014525	1	77924975	77939984	USP5	ubiquitin specific peptidase 5 [Source:NCBI gene;Acc:418290]
ENSGALG00000014526	1	77940005	77943711	TPI1	triosephosphate isomerase 1 [Source:NCBI gene;Acc:396435]
ENSGALG00000043468	1	77945286	77949479	LRRC23	leucine rich repeat containing 23 [Source:HGNC Symbol;Acc:HGNC:19138]
ENSGALG00000014776	1	79496664	79585348	TBX15	T-box 15 [Source:NCBI gene;Acc:418313]
ENSGALG00000014453	1	79952697	79957248	FAM46C	family with sequence similarity 46 member C [Source:NCBI gene;Acc:426544]
ENSGALG00000007084	1	79964642	79968560	DUSP12	dual specificity phosphatase 12 [Source:NCBI gene;Acc:425349]
ENSGALG00000014800	1	79969020	79998068	ATP6V1A	ATPase H+ transporting V1 subunit A [Source:NCBI gene;Acc:395821]
ENSGALG00000035816	18	10513328	10522618	FDXR	ferredoxin reductase [Source:NCBI gene;Acc:769635]
ENSGALG00000029445	18	10523477	10528464	FADS6	fatty acid desaturase 6 [Source:NCBI gene;Acc:428683]
ENSGALG00000038769	18	10539931	10546076	USH1G	USH1 protein network component sans [Source:NCBI gene;Acc:428684]
ENSGALG00000007791	18	10548514	10554252	OTOP2	otopetrin 2 [Source:NCBI gene;Acc:422111]
ENSGALG00000050158	18	10965481	10972550	-	XP_024997461.1 CLK4-associating serine/arginine rich protein-like [Gallus gallus]
ENSGALG00000015235	1	85121273	85126277	XCL1	X-C motif chemokine ligand 1 [Source:NCBI gene;Acc:395914]
ENSGALG00000029606	18	564255	586932	MYH1E	myosin, heavy chain 1E, skeletal muscle (similar to human myosin, heavy chain 1, skeletal muscle, adult) [Source:NCBI gene;Acc:427788]
ENSGALG00000015307	1	86150625	86219278	-	XP_015152534.1 target of Nesh-SH3 isoform X24 [Gallus gallus]
ENSGALG00000003532	18	6885268	6892792	DDX5	DEAD-box helicase 5 [Source:NCBI gene;Acc:395629]
ENSGALG00000003540	18	6895937	6909697	CEP95	centrosomal protein 95 [Source:NCBI gene;Acc:417419]
ENSGALG00000003566	18	6912721	6941858	SMURF2	SMAD specific E3 ubiquitin protein ligase 2 [Source:NCBI gene;Acc:427809]
ENSGALG00000027152	18	7145327	7217148	HELZ	helicase with zinc finger [Source:NCBI gene;Acc:417427]
ENSGALG00000027771	18	7224009	7230394	CACNG1	calcium voltage-gated channel auxiliary subunit gamma 1 [Source:NCBI gene;Acc:417428]
ENSGALG00000015353	1	88325470	88449177	BBX	BBX, HMG-box containing [Source:NCBI gene;Acc:418407]
ENSGALG00000054163	1	898103	902842	-	-
ENSGALG00000047952	1	89066900	89072961	-	XP_416629.1 uncharacterized protein C3orf85 homolog [Gallus gallus]
ENSGALG00000015389	1	89861241	89885047	TMPRSS7	transmembrane protease, serine 7 [Source:NCBI gene;Acc:769974]
ENSGALG00000037051	19	175202	256177	-	outer dense fiber protein 3-like [Source:NCBI gene;Acc:107057195]
ENSGALG00000033792	19	202497	207056	-	borealin-like [Source:NCBI gene;Acc:107057175]
ENSGALG00000053871	19	210220	211743	-	XP_015157682.1 borealin isoform X2 [Gallus gallus]
ENSGALG00000041833	19	260878	275236	-	XP_015151377.1 fibrinogen-like protein 1-like protein [Gallus gallus]
ENSGALG00000033314	19	267870	272209	-	tenascin XB [Source:NCBI gene;Acc:427816]
ENSGALG00000015446	1	93077757	93187518	POU2F1	POU class 2 homeobox 1 [Source:NCBI gene;Acc:396463]
ENSGALG00000015461	1	93327859	93348148	-	B6.1 [Source:NCBI gene;Acc:396098]
ENSGALG00000053667	1	93356698	93367762	-	CD2 molecule [Source:NCBI gene;Acc:768858]
ENSGALG00000015464	1	93435286	93470481	PTGFRN	prostaglandin F2 receptor inhibitor [Source:NCBI gene;Acc:418449]
ENSGALG00000036738	1	93596025	93648691	IGSF3	immunoglobulin superfamily member 3 [Source:NCBI gene;Acc:418451]
ENSGALG00000015473	1	93651767	93662293	ADPRH	ADP-ribosylarginine hydrolase [Source:NCBI gene;Acc:418452]
ENSGALG00000015474	1	93674849	93698837	CD80	CD80 molecule [Source:NCBI gene;Acc:768950]
ENSGALG00000024480	1	93698488	93704946	TIMMDC1	translocase of inner mitochondrial membrane domain containing 1 [Source:NCBI gene;Acc:418453]
ENSGALG00000015480	1	93705780	93721328	POGLUT1	protein O-glucosyltransferase 1 [Source:NCBI gene;Acc:418455]
ENSGALG00000015488	1	93889971	93891173	GJA8	gap junction protein alpha 8 [Source:NCBI gene;Acc:395846]
ENSGALG00000015491	1	93900144	93923220	GPR89A	G protein-coupled receptor 89A [Source:NCBI gene;Acc:418459]
ENSGALG00000015492	1	93917559	93930207	PDZK1	PDZ domain containing 1 pseudogene 1 [Source:NCBI gene;Acc:418460]
ENSGALG00000048258	1	941261	943714	-	solute carrier family 22 member 6-like [Source:NCBI gene;Acc:107049971]
ENSGALG00000054512	1	943311	951713	-	disintegrin and metalloproteinase domain-containing protein 15-like [Source:NCBI gene;Acc:107050086]
ENSGALG00000021636	19	4027300	4254453	CUX1	cut like homeobox 1 [Source:NCBI gene;Acc:101749861]
ENSGALG00000015497	1	94356495	94376726	VGLL3	vestigial like family member 3 [Source:NCBI gene;Acc:418462]
ENSGALG00000001932	19	4415997	4430634	SRRM3	mucin 12, cell surface associated [Source:NCBI gene;Acc:417516]
ENSGALG00000001949	19	4434155	4442703	MDH2	malate dehydrogenase 2 [Source:NCBI gene;Acc:417517]
ENSGALG00000001963	19	4442808	4452005	-	serine/threonine/tyrosine interacting like 1 [Source:NCBI gene;Acc:417518]
ENSGALG00000001975	19	4452679	4460489	TMEM120A	transmembrane protein 120A [Source:NCBI gene;Acc:417519]
ENSGALG00000002053	19	4460358	4486127	POR	cytochrome p450 oxidoreductase [Source:NCBI gene;Acc:417520]
ENSGALG00000042125	19	4540796	4601920	AP2B1	adaptor related protein complex 2 beta 1 subunit [Source:NCBI gene;Acc:417525]
ENSGALG00000043393	1	94731886	94975094	CADM2	cell adhesion molecule 2 [Source:NCBI gene;Acc:418463]
ENSGALG00000050351	1	95704319	95705674	-	RMC21953.1 hypothetical protein DUI87_02824 [Hirundo rustica rustica]
ENSGALG00000049771	1	95721729	95722964	-	PKU43598.1 rna-directed dna polymerase from mobile element jockey- hypothetical protein [Limosa lapponica baueri]
ENSGALG00000042771	1	96501042	96681455	GBE1	1,4-alpha-glucan branching enzyme 1 [Source:NCBI gene;Acc:427964]
ENSGALG00000005139	19	7424483	7453824	CLTC	clathrin heavy chain [Source:NCBI gene;Acc:395272]
ENSGALG00000005150	19	7455383	7456543	PTRH2	peptidyl-tRNA hydrolase 2 [Source:NCBI gene;Acc:417634]
ENSGALG00000005160	19	7456617	7512591	VMP1	vacuole membrane protein 1 [Source:NCBI gene;Acc:417635]
ENSGALG00000005279	19	7631791	7678745	BRIP1	BRCA1 interacting protein C-terminal helicase 1 [Source:NCBI gene;Acc:417642]
ENSGALG00000048974	1	98434154	98435797	-	AAC60281.1 unknown [Gallus gallus]
ENSGALG00000005575	19	9121994	9144694	AKAP1	A-kinase anchoring protein 1 [Source:NCBI gene;Acc:417668]
ENSGALG00000005660	19	9152551	9232106	NF1	neurofibromin 1 [Source:NCBI gene;Acc:396085]
ENSGALG00000039084	19	9173852	9177498	EVI2A	ecotropic viral integration site 2A [Source:NCBI gene;Acc:776037]
ENSGALG00000035589	19	9178482	9181084	-	XP_010720288.1 protein EVI2B [Meleagris gallopavo]
ENSGALG00000005594	19	9182682	9186458	OMG	oligodendrocyte myelin glycoprotein [Source:NCBI gene;Acc:101751011]
ENSGALG00000005668	19	9244014	9251499	WSB1	WD repeat and SOCS box containing 1 [Source:NCBI gene;Acc:395685]
ENSGALG00000050395	19	9281049	9328147	-	XP_425413.3 kinase suppressor of Ras 1 isoform X1 [Gallus gallus]
ENSGALG00000005685	19	9302652	9331188	-	kinase suppressor of ras 1 [Source:NCBI gene;Acc:427839]
ENSGALG00000038096	19	9342031	9361245	NOS2	nitric oxide synthase 2 [Source:NCBI gene;Acc:395807]
ENSGALG00000041802	19	9375787	9405036	LYRM9	LYR motif containing 9 [Source:NCBI gene;Acc:101750365]
ENSGALG00000005699	19	9404696	9445516	NLK	nemo like kinase [Source:NCBI gene;Acc:417669]
ENSGALG00000005886	19	9783481	9807365	WSCD1	WSC domain containing 1 [Source:NCBI gene;Acc:427842]
ENSGALG00000007246	20	10731594	10750358	ELMO2	engulfment and cell motility 2 [Source:NCBI gene;Acc:419307]
ENSGALG00000035421	20	10750391	10753196	SNRPN	small nuclear ribonucleoprotein polypeptide N [Source:NCBI gene;Acc:395298]
ENSGALG00000049958	20	10750639	10752778	-	TRY63885.1 hypothetical protein TCAL_15241 [Tigriopus californicus]
ENSGALG00000006974	20	10753853	10760204	DDX27	DEAD-box helicase 27 [Source:NCBI gene;Acc:419308]
ENSGALG00000040880	20	10803308	10815864	EDN3	endothelin 3 [Source:NCBI gene;Acc:768509]
ENSGALG00000007549	20	11181276	11208265	VAPB	VAMP associated protein B and C [Source:NCBI gene;Acc:419317]
ENSGALG00000007554	20	11214851	11230580	RAB22A	RAB22A, member RAS oncogene family [Source:NCBI gene;Acc:419318]
ENSGALG00000007575	20	11230797	11253154	-	XP_015737240.1 serine/threonine-protein phosphatase 4 regulatory subunit 1-like isoform X1 [Coturnix japonica]
ENSGALG00000007624	20	11253117	11273945	-	ankyrin repeat domain 60 [Source:NCBI gene;Acc:419320]
ENSGALG00000027484	20	11271341	11303516	C20orf85	chromosome 20 open reading frame, human C20orf85 [Source:NCBI gene;Acc:419321]
ENSGALG00000007709	20	11969172	11990669	RTFDC1	replication termination factor 2 domain containing 1 [Source:NCBI gene;Acc:419329]
ENSGALG00000007717	20	11976791	11984112	GCNT7	glucosaminyl (N-acetyl) transferase family member 7 [Source:NCBI gene;Acc:769120]
ENSGALG00000007744	20	11992062	12008045	CASS4	Cas scaffold protein family member 4 [Source:HGNC Symbol;Acc:HGNC:15878]
ENSGALG00000004621	20	6185927	6338401	PREX1	phosphatidylinositol-3,4,5-trisphosphate dependent Rac exchange factor 1 [Source:NCBI gene;Acc:419210]
ENSGALG00000004663	20	6366483	6398193	ARFGEF2	ADP ribosylation factor guanine nucleotide exchange factor 2 [Source:NCBI gene;Acc:419211]
ENSGALG00000014910	2	102015734	102109014	COLEC12	collectin subfamily member 12 [Source:NCBI gene;Acc:421061]
ENSGALG00000014920	2	102148239	102165595	USP14	ubiquitin specific peptidase 14 [Source:NCBI gene;Acc:421063]
ENSGALG00000014922	2	102170492	102246911	ROCK1	Rho-associated, coiled-coil containing protein kinase 1 [Source:NCBI gene;Acc:373970]
ENSGALG00000006797	2	10527604	10822309	ADARB2	adenosine deaminase, RNA specific B2 (inactive) [Source:NCBI gene;Acc:420461]
ENSGALG00000015248	2	108764816	109090785	SNTG1	syntrophin gamma 1 [Source:NCBI gene;Acc:421113]
ENSGALG00000015404	2	111182778	111199494	-	kinesin family member 20A-like [Source:NCBI gene;Acc:430761]
ENSGALG00000014432	2	111204409	111207110	RPS20	ribosomal protein S20 [Source:NCBI gene;Acc:430990]
ENSGALG00000042082	2	111223762	111224811	MOS	v-mos Moloney murine sarcoma viral oncogene homolog [Source:NCBI gene;Acc:428537]
ENSGALG00000039553	2	116289225	116346778	SULF1	sulfatase 1 [Source:NCBI gene;Acc:426312]
ENSGALG00000054021	2	11818005	11819477	-	uncharacterized LOC100858869 [Source:NCBI gene;Acc:100858869]
ENSGALG00000033178	2	11821968	11830930	KLF6	Kruppel like factor 6 [Source:NCBI gene;Acc:420463]
ENSGALG00000031390	2	117793947	117958705	STAU2	staufen double-stranded RNA binding protein 2 [Source:NCBI gene;Acc:420184]
ENSGALG00000040097	2	117972239	118005082	UBE2W	ubiquitin conjugating enzyme E2 W (putative) [Source:NCBI gene;Acc:420185]
ENSGALG00000034376	2	120907231	120926733	ZBTB10	zinc finger and BTB domain containing 10 [Source:HGNC Symbol;Acc:HGNC:30953]
ENSGALG00000030011	2	121005791	121083584	ZNF704	zinc finger protein 704 [Source:NCBI gene;Acc:420194]
ENSGALG00000034188	2	121112771	121187441	PAG1	phosphoprotein membrane anchor with glycosphingolipid microdomains 1 [Source:NCBI gene;Acc:420195]
ENSGALG00000049465	2	121322851	121360566	-	-
ENSGALG00000032453	2	121340221	121344668	FABP9	fatty acid binding protein 9 [Source:NCBI gene;Acc:420198]
ENSGALG00000030025	2	121349992	121353429	FABP4	fatty acid binding protein 4 [Source:NCBI gene;Acc:374165]
ENSGALG00000037975	2	122705158	122724398	CA3B	carbonic anhydrase 3B [Source:NCBI gene;Acc:420209]
ENSGALG00000030781	2	122766240	122822370	CA2	carbonic anhydrase 2 [Source:NCBI gene;Acc:396257]
ENSGALG00000034294	2	122936917	122954777	ATP6V0D2	ATPase H+ transporting V0 subunit d2 [Source:NCBI gene;Acc:420210]
ENSGALG00000041795	2	122974548	123034608	WWP1	WW domain containing E3 ubiquitin protein ligase 1 [Source:NCBI gene;Acc:420212]
ENSGALG00000031248	2	123036659	123049268	RMDN1	regulator of microtubule dynamics 1 [Source:NCBI gene;Acc:420213]
ENSGALG00000032031	2	123570466	123745959	MMP16	matrix metallopeptidase 16 [Source:NCBI gene;Acc:396116]
ENSGALG00000037686	2	124273535	124294981	NBN	nibrin [Source:NCBI gene;Acc:374246]
ENSGALG00000036990	2	124297207	124306416	DECR1	2,4-dienoyl-CoA reductase 1, mitochondrial [Source:NCBI gene;Acc:420218]
ENSGALG00000032282	2	124313161	124331362	CALB1	calbindin 1 [Source:NCBI gene;Acc:396519]
ENSGALG00000001882	21	2563494	2569802	TNFRSF18	TNF receptor superfamily member 18 [Source:NCBI gene;Acc:419424]
ENSGALG00000001894	21	2571445	2579572	-	XP_010721080.1 probable pleckstrin homology domain-containing family N member 1 isoform X1 [Meleagris gallopavo]
ENSGALG00000041493	2	125727025	125734631	-	XP_026653654.1 protein FAM92A isoform X1 [Zonotrichia albicollis]
ENSGALG00000046258	2	125727121	125745498	-	family with sequence similarity 92 member A [Source:NCBI gene;Acc:428371]
ENSGALG00000048883	2	127179200	127181416	-	XP_015711588.1 protein LYRIC isoform X1 [Coturnix japonica]
ENSGALG00000034050	2	127179558	127211005	-	metadherin [Source:NCBI gene;Acc:101751823]
ENSGALG00000031387	2	128539050	128565423	YWHAZ	tyrosine 3-monooxygenase/tryptophan 5-monooxygenase activation protein zeta [Source:NCBI gene;Acc:425619]
ENSGALG00000007095	2	13054990	13100900	CUL2	cullin 2 [Source:NCBI gene;Acc:420467]
ENSGALG00000000579	21	310699	314464	VAMP3	vesicle-associated membrane protein 3 [Source:NCBI gene;Acc:419368]
ENSGALG00000039525	21	319229	343648	-	calmodulin binding transcription activator 1 [Source:NCBI gene;Acc:419369]
ENSGALG00000047027	2	131127469	131154245	-	XP_025915350.1 uncharacterized aarF domain-containing protein kinase 5, partial [Apteryx rowi]
ENSGALG00000048064	2	131158698	131165907	-	glycogen phosphorylase, muscle form-like [Source:NCBI gene;Acc:107049660]
ENSGALG00000047857	21	345426	477250	-	XP_024998465.1 calmodulin-binding transcription activator 1 isoform X2 [Gallus gallus]
ENSGALG00000030030	2	132071594	132172629	RSPO2	R-spondin 2 [Source:NCBI gene;Acc:420271]
ENSGALG00000037067	2	132199298	132219771	EIF3E	eukaryotic translation initiation factor 3 subunit E [Source:NCBI gene;Acc:420272]
ENSGALG00000002506	21	3327693	3354672	SPSB1	splA/ryanodine receptor domain and SOCS box containing 1 [Source:NCBI gene;Acc:419441]
ENSGALG00000039013	2	135873550	136036349	EXT1	exostosin glycosyltransferase 1 [Source:NCBI gene;Acc:100858205]
ENSGALG00000032734	2	138468824	138475283	RNF139	ring finger protein 139 [Source:NCBI gene;Acc:420338]
ENSGALG00000041072	2	138475436	138488953	TATDN1	TatD DNase domain containing 1 [Source:NCBI gene;Acc:770677]
ENSGALG00000037618	2	140568060	140731190	ASAP1	ArfGAP with SH3 domain, ankyrin repeat and PH domain 1 [Source:NCBI gene;Acc:428385]
ENSGALG00000039533	2	141286783	141354033	EFR3A	EFR3 homolog A [Source:NCBI gene;Acc:420327]
ENSGALG00000030128	2	141356443	141375407	-	otoconin 90 [Source:NCBI gene;Acc:420326]
ENSGALG00000037626	2	141407537	141592762	KCNQ3	potassium voltage-gated channel subfamily Q member 3 [Source:NCBI gene;Acc:420325]
ENSGALG00000049122	2	141840211	141887158	-	XP_031446771.1 thyroglobulin [Phasianus colchicus]
ENSGALG00000031519	2	143110108	143190853	KHDRBS3	KH RNA binding domain containing, signal transduction associated 3 [Source:NCBI gene;Acc:420317]
ENSGALG00000050611	2	143713397	143715487	-	AGL81188.1 gag and reverse transcriptase polyprotein precursor [Gallus gallus]
ENSGALG00000049689	2	149556236	149571622	-	XP_004940153.3 LOW QUALITY PROTEIN: extracellular signal-regulated kinase 2 [Gallus gallus]
ENSGALG00000000311	22	981447	1052989	DOCK5	dedicator of cytokinesis 5 [Source:NCBI gene;Acc:419527]
ENSGALG00000000357	22	1187068	1205333	-	ADAM like decysin 1 [Source:NCBI gene;Acc:419529]
ENSGALG00000009004	2	21172333	21382361	ZNF804B	zinc finger protein 804B [Source:NCBI gene;Acc:420539]
ENSGALG00000000364	22	1287781	1294830	STC1	stanniocalcin 1 [Source:NCBI gene;Acc:428201]
ENSGALG00000000365	22	1307275	1309948	NKX2-6	NK2 homeobox 6 [Source:NCBI gene;Acc:396037]
ENSGALG00000000378	22	1324249	1333078	SLC25A37	solute carrier family 25 (mitochondrial iron transporter), member 37 [Source:NCBI gene;Acc:419530]
ENSGALG00000000390	22	1337732	1346169	ENTPD4	ectonucleoside triphosphate diphosphohydrolase 4 [Source:NCBI gene;Acc:419531]
ENSGALG00000009062	2	21788601	22097425	CDK14	cyclin dependent kinase 14 [Source:NCBI gene;Acc:420546]
ENSGALG00000035761	2	22635251	22646949	-	1-aminocyclopropane-1-carboxylate synthase homolog (inactive) like [Source:NCBI gene;Acc:420553]
ENSGALG00000009410	2	22648851	22674871	PEX1	peroxisomal biogenesis factor 1 [Source:NCBI gene;Acc:420554]
ENSGALG00000009467	2	22674892	22680498	RBM48	RNA binding motif protein 48 [Source:NCBI gene;Acc:420555]
ENSGALG00000009473	2	22678104	22683834	EFCAB1	EF-hand calcium binding domain 1 [Source:NCBI gene;Acc:420556]
ENSGALG00000009475	2	22684301	22700755	FAM133B	family with sequence similarity 133 member B [Source:NCBI gene;Acc:420557]
ENSGALG00000036391	22	254899	283905	GFPT1	glutamine--fructose-6-phosphate transaminase 1 [Source:NCBI gene;Acc:419514]
ENSGALG00000030603	22	293081	383689	ANTXR1	anthrax toxin receptor 1 [Source:NCBI gene;Acc:428199]
ENSGALG00000003483	22	2899324	2903254	GOLGA7	golgin A7 [Source:NCBI gene;Acc:426787]
ENSGALG00000003492	22	2903466	2911854	PPP1R3E	GINS complex subunit 4 (Sld5 homolog) [Source:NCBI gene;Acc:770899]
ENSGALG00000003518	22	2911977	2921567	GPAT4	glycerol-3-phosphate acyltransferase 4 [Source:NCBI gene;Acc:426788]
ENSGALG00000018503	22	2923619	2925165	NKX6-3	NK6 homeobox 3 [Source:NCBI gene;Acc:431254]
ENSGALG00000003594	22	2927488	2974857	ANK1	ankyrin 1 [Source:NCBI gene;Acc:396311]
ENSGALG00000039187	22	405357	409427	GKN2	gastrokine 2 [Source:NCBI gene;Acc:419515]
ENSGALG00000000120	22	421956	427810	BMP10	bone morphogenetic protein 10 [Source:NCBI gene;Acc:395177]
ENSGALG00000035194	22	437194	453936	ARHGAP25	Rho GTPase activating protein 25 [Source:NCBI gene;Acc:419516]
ENSGALG00000030406	22	459936	478794	CDS2	CDP-diacylglycerol synthase (phosphatidate cytidylyltransferase) 2 [Source:NCBI gene;Acc:419517]
ENSGALG00000038041	2	26038888	26193651	PHF14	PHD finger protein 14 [Source:NCBI gene;Acc:420583]
ENSGALG00000010718	2	26286162	26491943	-	thrombospondin type 1 domain containing 7A [Source:HGNC Symbol;Acc:HGNC:22207]
ENSGALG00000043405	22	669570	683049	BNIP3L	BCL2 interacting protein 3 like [Source:NCBI gene;Acc:419522]
ENSGALG00000035140	2	26570971	26585564	TMEM106B	transmembrane protein 106B [Source:NCBI gene;Acc:420586]
ENSGALG00000046693	2	26615177	26639900	-	POI30216.1 hypothetical protein CIB84_006035 [Bambusicola thoracicus]
ENSGALG00000000235	22	688378	726427	PPP2R2A	protein phosphatase 2 regulatory subunit Balpha [Source:NCBI gene;Acc:419523]
ENSGALG00000042443	2	26647211	26670962	-	XP_025003133.1 von Willebrand factor D and EGF domain-containing protein [Gallus gallus]
ENSGALG00000010770	2	26738333	26787906	SCIN	scinderin [Source:NCBI gene;Acc:420588]
ENSGALG00000035504	2	27273383	27337505	ETV1	ETS variant 1 [Source:NCBI gene;Acc:395748]
ENSGALG00000033561	2	27388794	27720368	DGKB	diacylglycerol kinase beta [Source:NCBI gene;Acc:772367]
ENSGALG00000010792	2	27838091	28021352	AGMO	alkylglycerol monooxygenase [Source:NCBI gene;Acc:772374]
ENSGALG00000010794	2	28039372	28092164	MEOX2	mesenchyme homeobox 2 [Source:NCBI gene;Acc:374137]
ENSGALG00000010795	2	28279818	28389303	CRPPA	isoprenoid synthase domain containing [Source:NCBI gene;Acc:420591]
ENSGALG00000010863	2	29750694	29754175	TWISTNB	TWIST neighbor [Source:NCBI gene;Acc:420603]
ENSGALG00000010865	2	29771902	29788849	TMEM196	transmembrane protein 196 [Source:NCBI gene;Acc:772254]
ENSGALG00000035978	2	30557467	30567159	CDCA7L	cell division cycle associated 7 like [Source:NCBI gene;Acc:420608]
ENSGALG00000034024	2	30628323	30744614	RAPGEF5	Rap guanine nucleotide exchange factor 5 [Source:NCBI gene;Acc:100857462]
ENSGALG00000043896	2	30992189	31001097	-	XP_025003210.1 nucleoporin-like protein 2 [Gallus gallus]
ENSGALG00000046303	2	31020119	31023696	-	XP_025003209.1 uncharacterized protein LOC101749671 [Gallus gallus]
ENSGALG00000010961	2	31154360	31262400	IGF2BP3	insulin like growth factor 2 mRNA binding protein 3 [Source:NCBI gene;Acc:420617]
ENSGALG00000011007	2	31647411	31714056	OSBPL3	oxysterol binding protein like 3 [Source:NCBI gene;Acc:428432]
ENSGALG00000037136	23	226738	257437	RPS6KA1	ribosomal protein S6 kinase A1 [Source:NCBI gene;Acc:386579]
ENSGALG00000032207	23	269671	272909	HMGN4	high mobility group nucleosomal binding domain 4 [Source:NCBI gene;Acc:768675]
ENSGALG00000029909	23	274496	283248	DHDDS	dehydrodolichyl diphosphate synthase subunit [Source:HGNC Symbol;Acc:HGNC:20603]
ENSGALG00000036022	23	285905	297198	LIN28A	lin-28 homolog A [Source:NCBI gene;Acc:428206]
ENSGALG00000030455	2	32987174	33160334	JAZF1	JAZF zinc finger 1 [Source:NCBI gene;Acc:420633]
ENSGALG00000011164	2	33620223	33781928	-	chimerin 2 [Source:NCBI gene;Acc:428437]
ENSGALG00000011226	2	34034015	34140082	ANKRD28	ankyrin repeat domain 28 [Source:NCBI gene;Acc:420640]
ENSGALG00000011248	2	34519722	34632243	PLCL2	phospholipase C like 2 [Source:NCBI gene;Acc:420645]
ENSGALG00000003265	23	5210834	5228269	PTP4A2	protein tyrosine phosphatase type IVA, member 2 [Source:NCBI gene;Acc:419649]
ENSGALG00000003272	23	5230360	5245209	KHDRBS1	KH RNA binding domain containing, signal transduction associated 1 [Source:NCBI gene;Acc:374071]
ENSGALG00000003287	23	5251644	5259470	TMEM39B	transmembrane protein 39B [Source:NCBI gene;Acc:419650]
ENSGALG00000034986	23	5629441	5635866	HEYL	hes related family bHLH transcription factor with YRPW motif-like [Source:NCBI gene;Acc:771101]
ENSGALG00000003816	23	5644988	5652023	NT5C1A	5'-nucleotidase, cytosolic IA [Source:NCBI gene;Acc:419675]
ENSGALG00000003829	23	5653211	5655702	HPCAL4	hippocalcin like 4 [Source:NCBI gene;Acc:419676]
ENSGALG00000003838	23	5656815	5662254	-	protein FAM49A-like [Source:NCBI gene;Acc:419677]
ENSGALG00000003851	23	5664869	5678872	TRIT1	tRNA isopentenyltransferase 1 [Source:NCBI gene;Acc:419678]
ENSGALG00000024047	23	5680673	5684455	MYCL	v-myc avian myelocytomatosis viral oncogene lung carcinoma derived homolog [Source:NCBI gene;Acc:428231]
ENSGALG00000003879	23	5688384	5696791	MFSD2A	major facilitator superfamily domain containing 2A [Source:NCBI gene;Acc:419679]
ENSGALG00000036294	23	5701544	5708612	CAP1	adenylate cyclase associated protein 1 [Source:NCBI gene;Acc:419680]
ENSGALG00000003936	23	5709280	5713960	PPT1	palmitoyl-protein thioesterase 1 [Source:NCBI gene;Acc:419681]
ENSGALG00000004047	23	5736095	5744336	GALE	UDP-galactose-4-epimerase [Source:NCBI gene;Acc:419686]
ENSGALG00000004057	23	5743506	5747633	HMGCL	3-hydroxymethyl-3-methylglutaryl-CoA lyase [Source:NCBI gene;Acc:396316]
ENSGALG00000004112	23	5747558	5752219	FUCA1	fucosidase, alpha-L- 1, tissue [Source:NCBI gene;Acc:419687]
ENSGALG00000004120	23	5753275	5754330	CNR2	cannabinoid receptor 2 [Source:NCBI gene;Acc:428232]
ENSGALG00000004122	23	5759074	5763181	PNRC2	proline rich nuclear receptor coactivator 2 [Source:NCBI gene;Acc:419688]
ENSGALG00000004133	23	5765828	5774220	SRSF10	serine/arginine-rich splicing factor 10 [Source:NCBI gene;Acc:419689]
ENSGALG00000004141	23	5776686	5779203	LBFABP	liver basic fatty acid binding protein [Source:NCBI gene;Acc:395345]
ENSGALG00000004155	23	5781663	5804872	MYOM3	myomesin 3 [Source:NCBI gene;Acc:419690]
ENSGALG00000004221	23	5809698	5818061	IL22RA1	interleukin 22 receptor subunit alpha 1 [Source:HGNC Symbol;Acc:HGNC:13700]
ENSGALG00000004231	23	5819774	5826643	-	Interferon lambda receptor 1 [Source:UniProtKB/Swiss-Prot;Acc:K9JA28]
ENSGALG00000011278	2	35794568	35834790	KAT2B	lysine acetyltransferase 2B [Source:NCBI gene;Acc:428441]
ENSGALG00000011281	2	35837240	35842547	SGO1	shugoshin 1 [Source:NCBI gene;Acc:420650]
ENSGALG00000004249	23	5839056	5875552	GRHL3	grainyhead like transcription factor 3 [Source:NCBI gene;Acc:419695]
ENSGALG00000004268	23	5890689	5899912	NIPAL3	NIPA like domain containing 3 [Source:NCBI gene;Acc:419697]
ENSGALG00000004282	23	5903355	5910667	RCAN3	RCAN family member 3 [Source:NCBI gene;Acc:419698]
ENSGALG00000033593	2	36805788	37055784	UBE2E2	ubiquitin conjugating enzyme E2 E2 [Source:NCBI gene;Acc:776043]
ENSGALG00000039920	2	40962383	40987688	SNRK	SNF related kinase [Source:NCBI gene;Acc:420675]
ENSGALG00000029536	24	77314	151086	VPS11	VPS11, CORVET/HOPS core subunit [Source:NCBI gene;Acc:419702]
ENSGALG00000036873	24	89438	130728	SIK2	salt inducible kinase 2 [Source:NCBI gene;Acc:768557]
ENSGALG00000034014	24	35022	63087	C2CD2L	C2CD2 like [Source:NCBI gene;Acc:428233]
ENSGALG00000038885	24	154552	164455	FEZ1	fasciculation and elongation protein zeta 1 [Source:NCBI gene;Acc:425587]
ENSGALG00000043103	24	167963	188765	PKNOX2	PBX/knotted 1 homeobox 2 [Source:NCBI gene;Acc:374067]
ENSGALG00000032420	24	59463	64835	DPAGT1	dolichyl-phosphate N-acetylglucosaminephosphotransferase 1 [Source:NCBI gene;Acc:419699]
ENSGALG00000045705	24	65508	66379	H2AX	H2A histone family, member X [Source:NCBI gene;Acc:100857391]
ENSGALG00000042939	24	66306	77077	HMBS	hydroxymethylbilane synthase [Source:NCBI gene;Acc:419701]
ENSGALG00000007848	24	6135796	6138663	PTS	6-pyruvoyltetrahydropterin synthase [Source:NCBI gene;Acc:374144]
ENSGALG00000007868	24	6140068	6160788	BCO2	beta-carotene oxygenase 2 [Source:NCBI gene;Acc:419792]
ENSGALG00000048129	24	6163550	6165951	TEX12	testis expressed 12 [Source:NCBI gene;Acc:771186]
ENSGALG00000007874	24	6169486	6173722	IL18	interleukin 18 [Source:NCBI gene;Acc:395312]
ENSGALG00000007878	24	6175246	6178293	SDHD	succinate dehydrogenase complex subunit D [Source:NCBI gene;Acc:419793]
ENSGALG00000007882	24	6178908	6183667	-	chromosome 24 C11orf57 homolog [Source:NCBI gene;Acc:419794]
ENSGALG00000047403	24	6183191	6186368	PIH1D2	PIH1 domain containing 2 [Source:NCBI gene;Acc:419795]
ENSGALG00000007904	24	6188496	6194932	DLAT	dihydrolipoamide S-acetyltransferase [Source:NCBI gene;Acc:419796]
ENSGALG00000007929	24	6196567	6228780	DIXDC1	DIX domain containing 1 [Source:NCBI gene;Acc:419798]
ENSGALG00000040842	24	6227008	6259713	HSPB2	heat shock protein family B (small) member 2 [Source:NCBI gene;Acc:414136]
ENSGALG00000032467	24	6229478	6236297	C11orf52	chromosome 24 open reading frame, human C11orf52 [Source:NCBI gene;Acc:770939]
ENSGALG00000007945	24	6239995	6246232	CRYAB	crystallin alpha B [Source:NCBI gene;Acc:396089]
ENSGALG00000007950	24	6247051	6248737	C11orf1	chromosome 24 C11orf1 homolog [Source:NCBI gene;Acc:419799]
ENSGALG00000007967	24	6250001	6254540	FDXACB1	ALG9, alpha-1,2-mannosyltransferase [Source:NCBI gene;Acc:428255]
ENSGALG00000021174	24	6256410	6281701	-	ALG9, alpha-1,2-mannosyltransferase [Source:NCBI gene;Acc:428255]
ENSGALG00000031758	2	49975310	50303418	SUGCT	succinyl-CoA:glutarate-CoA transferase [Source:NCBI gene;Acc:420768]
ENSGALG00000037193	2	51253986	51485303	HECW1	HECT, C2 and WW domain containing E3 ubiquitin protein ligase 1 [Source:NCBI gene;Acc:420774]
ENSGALG00000052423	25	1387593	1393214	-	XP_024999209.1 LOW QUALITY PROTEIN: integrin alpha-10-like [Gallus gallus]
ENSGALG00000048786	25	1394092	1404266	-	XP_024999209.1 LOW QUALITY PROTEIN: integrin alpha-10-like [Gallus gallus]
ENSGALG00000052673	25	1395059	1399900	-	-
ENSGALG00000042773	2	51667752	51737491	VOPP1	vesicular, overexpressed in cancer, prosurvival protein 1 [Source:NCBI gene;Acc:776358]
ENSGALG00000032570	2	51744318	51778751	LANCL2	LanC like 2 [Source:NCBI gene;Acc:420779]
ENSGALG00000038089	2	51811980	51959426	EGFR	epidermal growth factor receptor [Source:NCBI gene;Acc:396494]
ENSGALG00000037863	2	52114901	52118653	SEC61G	Sec61 translocon gamma subunit [Source:NCBI gene;Acc:776639]
ENSGALG00000028843	25	2150063	2183962	-	feather keratin 1-like [Source:NCBI gene;Acc:426913]
ENSGALG00000028706	25	2171952	2174353	F-KER	feather keratin I [Source:NCBI gene;Acc:769269]
ENSGALG00000039987	25	2179329	2180443	-	keratin A [Source:NCBI gene;Acc:431324]
ENSGALG00000040425	25	2189327	2189674	-	beta-keratin-related protein-like [Source:NCBI gene;Acc:431323]
ENSGALG00000050510	25	2193634	2193954	-	feather keratin 1-like [Source:NCBI gene;Acc:431322]
ENSGALG00000051189	25	2196277	2200181	-	XP_015153889.1 feather keratin 4 isoform X2 [Gallus gallus]
ENSGALG00000048160	25	2204871	2206601	-	feather beta keratin-like [Source:NCBI gene;Acc:431320]
ENSGALG00000031170	2	54710632	54882357	ADCY1	adenylate cyclase 1 [Source:NCBI gene;Acc:420788]
ENSGALG00000012732	2	62237702	62532964	PHACTR1	phosphatase and actin regulator 1 [Source:NCBI gene;Acc:395093]
ENSGALG00000000568	26	429845	474775	LGR6	leucine rich repeat containing G protein-coupled receptor 6 [Source:HGNC Symbol;Acc:HGNC:19719]
ENSGALG00000012787	2	64378425	64463337	BMP6	bone morphogenetic protein 6 [Source:NCBI gene;Acc:420868]
ENSGALG00000012790	2	64524991	64561164	DSP	desmoplakin [Source:NCBI gene;Acc:420869]
ENSGALG00000035499	26	501760	510830	SKIV2L	Ski2 like RNA helicase [Source:NCBI gene;Acc:421171]
ENSGALG00000000518	26	510087	522316	KLHL12	kelch like family member 12 [Source:NCBI gene;Acc:101748977]
ENSGALG00000000436	26	522606	523803	RABIF	RAB interacting factor [Source:NCBI gene;Acc:421170]
ENSGALG00000040586	26	526440	534597	TUBA3E	tubulin, alpha 3e [Source:NCBI gene;Acc:421169]
ENSGALG00000003601	26	5221530	5245884	ATP2B4	ATPase plasma membrane Ca2+ transporting 4 [Source:NCBI gene;Acc:419934]
ENSGALG00000000336	26	686280	770677	PPP1R12B	protein phosphatase 1 regulatory subunit 12B [Source:HGNC Symbol;Acc:HGNC:7619]
ENSGALG00000033170	2	66990175	67383301	GMDS	GDP-mannose 4,6-dehydratase [Source:NCBI gene;Acc:420890]
ENSGALG00000012845	2	67521992	67599260	MYLK4	myosin light chain kinase family member 4 [Source:NCBI gene;Acc:420893]
ENSGALG00000012856	2	67588349	67613675	WRNIP1	Werner helicase interacting protein 1 [Source:NCBI gene;Acc:395089]
ENSGALG00000019555	2	67621788	67629938	SERPINB1	serpin family B member 1 [Source:NCBI gene;Acc:420894]
ENSGALG00000012866	2	67630790	67640410	SERPINB6	serpin peptidase inhibitor, clade B (ovalbumin), member 6 [Source:NCBI gene;Acc:420895]
ENSGALG00000019554	2	67641034	67649937	-	serpin peptidase inhibitor, clade B (ovalbumin), member 10 A [Source:NCBI gene;Acc:101749622]
ENSGALG00000019553	2	67656284	67662678	SERPINB10B	serpin peptidase inhibitor, clade B (ovalbumin), member 10 B [Source:NCBI gene;Acc:395715]
ENSGALG00000043252	2	67714111	67721182	OVALX	ovalbumin-related protein X (SERPINB14C) [Source:NCBI gene;Acc:420898]
ENSGALG00000012872	2	67733489	67745143	SERPINB11	serpin family B member 12 [Source:NCBI gene;Acc:420899]
ENSGALG00000012873	2	67749398	67762854	SERPINB5	serpin family B member 5 [Source:NCBI gene;Acc:420900]
ENSGALG00000012879	2	67779277	67798879	VPS4B	vacuolar protein sorting 4 homolog B [Source:NCBI gene;Acc:420901]
ENSGALG00000012882	2	67810334	67828096	KDSR	3-ketodihydrosphingosine reductase [Source:NCBI gene;Acc:420902]
ENSGALG00000012889	2	68136178	68176758	ZCCHC2	zinc finger CCHC-type containing 2 [Source:NCBI gene;Acc:420905]
ENSGALG00000047083	2	68993637	68996690	-	XP_014810274.1 PREDICTED: uncharacterized protein LOC106895380 [Calidris pugnax]
ENSGALG00000054778	2	69028549	69029754	-	XP_027599453.1 endogenous retrovirus group K member 8 Gag polyprotein-like [Pipra filicauda]
ENSGALG00000012923	2	71193073	71261863	CDH9	cadherin 9 [Source:NCBI gene;Acc:428487]
ENSGALG00000054718	27	281766	293400	FLNA	filamin A [Source:NCBI gene;Acc:395261]
ENSGALG00000047446	27	305462	308916	-	structural maintenance of chromosomes 1A [Source:NCBI gene;Acc:395187]
ENSGALG00000012941	2	73025298	73384586	-	cadherin 12 [Source:NCBI gene;Acc:420912]
ENSGALG00000047783	27	3351958	3352281	-	uncharacterized LOC107055273 [Source:NCBI gene;Acc:107055273]
ENSGALG00000051293	27	3358667	3358990	-	feather keratin 3-like [Source:NCBI gene;Acc:112530353]
ENSGALG00000054373	27	3362182	3362505	-	feather keratin 3-like [Source:NCBI gene;Acc:112530354]
ENSGALG00000048358	27	3368891	3369214	-	feather keratin 3-like [Source:NCBI gene;Acc:770926]
ENSGALG00000050228	27	3372405	3372728	-	feather keratin 3-like [Source:NCBI gene;Acc:770940]
ENSGALG00000051252	27	3379105	3379428	-	feather keratin 3-like [Source:NCBI gene;Acc:100858069]
ENSGALG00000054408	27	3382620	3382943	-	feather keratin 3-like [Source:NCBI gene;Acc:100858100]
ENSGALG00000052149	27	3397261	3397575	-	feather keratin 2-like [Source:NCBI gene;Acc:426957]
ENSGALG00000047246	27	3401588	3401902	-	feather keratin 1-like [Source:NCBI gene;Acc:107057524]
ENSGALG00000054161	27	3410699	3411013	-	feather keratin 1-like [Source:NCBI gene;Acc:107057537]
ENSGALG00000054492	27	3415054	3425256	-	feather keratin 1-like [Source:NCBI gene;Acc:107057539]
ENSGALG00000047419	27	3419740	3420054	-	feather keratin 1-like [Source:NCBI gene;Acc:107057556]
ENSGALG00000048678	27	3428848	3429162	-	feather keratin 1-like [Source:NCBI gene;Acc:107057554]
ENSGALG00000036097	2	74190751	74441847	CDH18	cadherin 18 [Source:NCBI gene;Acc:428490]
ENSGALG00000012952	2	75358894	75406459	BASP1	brain abundant membrane attached signal protein 1 [Source:NCBI gene;Acc:373905]
ENSGALG00000041204	27	6056993	6081137	IGF2BP1	insulin like growth factor 2 mRNA binding protein 1 [Source:NCBI gene;Acc:395953]
ENSGALG00000001299	27	6090482	6098133	GIP	gastric inhibitory polypeptide [Source:NCBI gene;Acc:419989]
ENSGALG00000001309	27	6094182	6101707	SNF8	SNF8, ESCRT-II complex subunit [Source:NCBI gene;Acc:419990]
ENSGALG00000001315	27	6104309	6113729	UBE2Z	ubiquitin conjugating enzyme E2 Z [Source:NCBI gene;Acc:419991]
ENSGALG00000001330	27	6115324	6117913	ATP5MC1	ATP synthase, H+ transporting, mitochondrial Fo complex subunit C1 (subunit 9) [Source:NCBI gene;Acc:419992]
ENSGALG00000001525	27	6118078	6127639	-	calcium binding and coiled-coil domain 2 [Source:NCBI gene;Acc:419993]
ENSGALG00000034349	27	7394650	7402317	-	keratin, type I cytoskeletal 10-like [Source:NCBI gene;Acc:771977]
ENSGALG00000036846	27	7405857	7408187	-	keratin, type I cytoskeletal 9-like [Source:NCBI gene;Acc:420041]
ENSGALG00000034204	27	7412912	7417642	-	keratin, type I cytoskeletal 17-like [Source:NCBI gene;Acc:772080]
ENSGALG00000034054	27	7422082	7426747	-	keratin, type I cytoskeletal 42-like [Source:NCBI gene;Acc:420039]
ENSGALG00000040050	27	7431893	7433484	-	XP_003642868.1 keratin, type I cytoskeletal 19 [Gallus gallus]
ENSGALG00000003690	27	7438735	7442565	KRT14	keratin 14 [Source:NCBI gene;Acc:408039]
ENSGALG00000051754	27	7445506	7449624	KRT17	keratin 17 [Source:NCBI gene;Acc:100858439]
ENSGALG00000028517	27	7456332	7463267	EIF1	eukaryotic translation initiation factor 1 [Source:NCBI gene;Acc:420037]
ENSGALG00000050420	2	77796122	77838063	-	XP_026647591.1 catenin delta-2 isoform X1 [Zonotrichia albicollis]
ENSGALG00000028519	27	7819486	7821867	CCR10	C-C motif chemokine receptor 10 [Source:NCBI gene;Acc:100858200]
ENSGALG00000003123	27	7823872	7832297	CNTNAP1	contactin associated protein 1 [Source:NCBI gene;Acc:428309]
ENSGALG00000003068	27	7833491	7847657	EZH1	enhancer of zeste 1 polycomb repressive complex 2 subunit [Source:NCBI gene;Acc:420023]
ENSGALG00000024449	27	7849653	7851555	RAMP2	receptor activity modifying protein 2 [Source:NCBI gene;Acc:420022]
ENSGALG00000034262	27	7851805	7855186	VPS25	vacuolar protein sorting 25 homolog [Source:NCBI gene;Acc:420021]
ENSGALG00000032191	27	7858438	7865156	-	XP_024999781.1 serine/threonine-protein kinase WNK4 isoform X5 [Gallus gallus]
ENSGALG00000053351	27	7865806	7868734	-	XP_027301635.1 LOW QUALITY PROTEIN: serine/threonine-protein kinase WNK4 [Anas platyrhynchos]
ENSGALG00000043285	27	7870892	7875550	CNTD1	cyclin N-terminal domain containing 1 [Source:NCBI gene;Acc:420019]
ENSGALG00000002973	27	7874990	7879971	BECN1	beclin 1 [Source:NCBI gene;Acc:420018]
ENSGALG00000002937	27	7879741	7886805	PSME3	proteasome activator subunit 3 [Source:NCBI gene;Acc:420017]
ENSGALG00000046412	27	7891211	7896570	-	amine oxidase, copper containing 3 [Source:NCBI gene;Acc:420015]
ENSGALG00000033522	27	7896286	7900911	-	amine oxidase, copper containing 3 [Source:NCBI gene;Acc:420015]
ENSGALG00000030034	27	7903742	7906398	G6PC1	glucose-6-phosphatase catalytic subunit [Source:NCBI gene;Acc:100857298]
ENSGALG00000002880	27	7907883	7912277	AARSD1	alanyl-tRNA synthetase domain containing 1 [Source:NCBI gene;Acc:107049007]
ENSGALG00000038129	27	7912340	7914343	PTGES3L	prostaglandin E synthase 3 (cytosolic)-like [Source:NCBI gene;Acc:420013]
ENSGALG00000002856	27	7914430	7918149	RUNDC1	RUN domain containing 1 [Source:NCBI gene;Acc:107055304]
ENSGALG00000002837	27	7918185	7920899	RPL27	ribosomal protein L27 [Source:NCBI gene;Acc:396280]
ENSGALG00000002832	27	7921645	7924699	IFI35	interferon-induced protein 35 [Source:NCBI gene;Acc:420011]
ENSGALG00000048091	27	7924157	7931121	-	interferon-induced protein 35 [Source:NCBI gene;Acc:420011]
ENSGALG00000002818	27	7935605	7944619	VAT1	vesicle amine transport 1 [Source:NCBI gene;Acc:420009]
ENSGALG00000002804	27	7945964	7960601	RND2	Rho family GTPase 2 [Source:NCBI gene;Acc:428307]
ENSGALG00000002781	27	7970099	7990457	BRCA1	BRCA1, DNA repair associated [Source:NCBI gene;Acc:373983]
ENSGALG00000002765	27	7990870	8009225	NBR1	NBR1, autophagy cargo receptor [Source:NCBI gene;Acc:420007]
ENSGALG00000035580	27	8012005	8018369	MPP2	membrane palmitoylated protein 2 [Source:NCBI gene;Acc:420006]
ENSGALG00000013081	2	80493427	80551989	VWC2	von Willebrand factor C domain containing 2 [Source:NCBI gene;Acc:420944]
ENSGALG00000013100	2	80852532	80991947	GRB10	growth factor receptor bound protein 10 [Source:NCBI gene;Acc:420948]
ENSGALG00000003238	28	1354469	1369557	GNA11	G protein subunit alpha 11 [Source:NCBI gene;Acc:374077]
ENSGALG00000054174	28	1370732	1372658	-	granzyme G-like [Source:NCBI gene;Acc:100858579]
ENSGALG00000044661	28	1374946	1377025	-	cathepsin G [Source:NCBI gene;Acc:426049]
ENSGALG00000013371	28	1380917	1382110	S1PR4	sphingosine-1-phosphate receptor 4 [Source:NCBI gene;Acc:430495]
ENSGALG00000013369	28	1383268	1393884	NCLN	nicalin [Source:NCBI gene;Acc:426048]
ENSGALG00000027147	28	1395132	1397739	-	SUB1 homolog (S. cerevisiae)-like 1 [Source:NCBI gene;Acc:771551]
ENSGALG00000026716	28	1399710	1430678	CELF5	CUGBP, Elav-like family member 5 [Source:NCBI gene;Acc:425867]
ENSGALG00000012860	28	1430606	1436103	HSD11B1L	hydroxysteroid 11-beta dehydrogenase 1 like [Source:NCBI gene;Acc:408034]
ENSGALG00000049273	28	1436071	1438812	MICOS13	chromosome 19 open reading frame 70 [Source:NCBI gene;Acc:100858091]
ENSGALG00000013365	28	1439512	1454067	-	scaffold attachment factor B [Source:NCBI gene;Acc:426047]
ENSGALG00000001948	28	1454529	1467709	-	scaffold attachment factor B2 [Source:NCBI gene;Acc:427046]
ENSGALG00000034413	28	1538611	1551616	PIAS4	protein inhibitor of activated STAT 4 [Source:NCBI gene;Acc:420095]
ENSGALG00000033884	28	1553131	1561535	EEF2	eukaryotic translation elongation factor 2 [Source:NCBI gene;Acc:396325]
ENSGALG00000037733	28	1561863	1566931	-	death-associated protein kinase 3 [Source:NCBI gene;Acc:101748881]
ENSGALG00000025751	28	1567936	1574937	NMRK2	nicotinamide riboside kinase 2 [Source:NCBI gene;Acc:100858798]
ENSGALG00000001812	28	1582029	1594481	ATCAY	ATCAY, caytaxin [Source:NCBI gene;Acc:420094]
ENSGALG00000001806	28	1615042	1616784	-	fucosyltransferase 6 [Source:NCBI gene;Acc:428341]
ENSGALG00000021647	28	1622219	1636765	NRTN	neurturin [Source:NCBI gene;Acc:428340]
ENSGALG00000001800	28	1663794	1670975	-	dihydrouridine synthase 3 like [Source:NCBI gene;Acc:428339]
ENSGALG00000044970	28	1674278	1677219	LARP6L	La ribonucleoprotein domain family member 6-like [Source:NCBI gene;Acc:420093]
ENSGALG00000001773	28	1679119	1722626	RFX2	regulatory factor X2 [Source:NCBI gene;Acc:420092]
ENSGALG00000001749	28	1746737	1763012	ACSBG2	acyl-CoA synthetase bubblegum family member 2 [Source:NCBI gene;Acc:420090]
ENSGALG00000001596	28	1766431	1793744	MLLT1	MLLT1, super elongation complex subunit [Source:NCBI gene;Acc:420089]
ENSGALG00000048981	2	87383297	87384769	-	uncharacterized LOC107052670 [Source:NCBI gene;Acc:107052670]
ENSGALG00000013207	2	88491627	88549212	-	catenin alpha like 1 [Source:NCBI gene;Acc:100858912]
ENSGALG00000054779	2	88549404	88552655	FAM206A	family with sequence similarity 206 member A [Source:NCBI gene;Acc:420983]
ENSGALG00000013209	2	88557203	88570501	SLC39A6	solute carrier family 39 member 6 [Source:NCBI gene;Acc:420984]
ENSGALG00000013598	2	89883629	89906746	SCGN	secretagogin, EF-hand calcium binding protein [Source:NCBI gene;Acc:421001]
ENSGALG00000013605	2	89911310	90085595	CARMIL1	capping protein regulator and myosin 1 linker 1 [Source:NCBI gene;Acc:421002]
ENSGALG00000044510	2	91914154	91927757	C18orf63	chromosome 18 open reading frame 63 [Source:NCBI gene;Acc:421015]
ENSGALG00000013708	2	91931500	91942888	CYB5A	cytochrome b5 type A [Source:NCBI gene;Acc:414798]
ENSGALG00000013757	2	94226785	94252977	TMX3	thioredoxin related transmembrane protein 3 [Source:NCBI gene;Acc:421027]
ENSGALG00000013762	2	94275197	94289016	-	protein-glutamine gamma-glutamyltransferase 5-like [Source:NCBI gene;Acc:101749664]
ENSGALG00000042505	2	94652557	94656207	DSEL	dermatan sulfate epimerase like [Source:NCBI gene;Acc:421028]
ENSGALG00000013775	2	95113245	95216691	CDH19	cadherin 19 [Source:NCBI gene;Acc:421029]
ENSGALG00000035569	2	96511484	96522203	MC2R	melanocortin 2 receptor [Source:NCBI gene;Acc:428516]
ENSGALG00000042134	2	97729887	98023150	PIEZO2	piezo type mechanosensitive ion channel component 2 [Source:NCBI gene;Acc:421052]
ENSGALG00000008866	3	9992627	10131875	WDPCP	WD repeat containing planar cell polarity effector [Source:NCBI gene;Acc:428553]
ENSGALG00000043587	3	96212	167859	CCDC88A	coiled-coil domain containing 88A [Source:NCBI gene;Acc:421210]
ENSGALG00000016481	3	101578290	101621518	PUM2	pumilio RNA binding family member 2 [Source:NCBI gene;Acc:421961]
ENSGALG00000016483	3	101650872	101662307	-	B(0,+)-type amino acid transporter 1-like [Source:NCBI gene;Acc:421965]
ENSGALG00000016486	3	101863127	101906927	HS1BP3	HCLS1 binding protein 3 [Source:NCBI gene;Acc:421966]
ENSGALG00000047554	3	101917263	101920259	GDF7	growth differentiation factor 7 [Source:NCBI gene;Acc:428655]
ENSGALG00000016487	3	101927863	102036252	LDAH	lipid droplet associated hydrolase [Source:NCBI gene;Acc:421967]
ENSGALG00000054948	3	104690243	104715074	-	XP_032299319.1 dystrobrevin beta isoform X11 [Coturnix japonica]
ENSGALG00000038191	3	104724033	104740102	-	KFO53822.1 Dystrobrevin beta, partial [Corvus brachyrhynchos]
ENSGALG00000016531	3	104750809	104834649	ASXL2	additional sex combs like 2, transcriptional regulator [Source:NCBI gene;Acc:421993]
ENSGALG00000052499	3	106746846	106753823	-	XP_015140732.1 retinitis pigmentosa 1-like 1 protein [Gallus gallus]
ENSGALG00000016720	3	109994342	110060826	CD2AP	CD2 associated protein [Source:NCBI gene;Acc:771715]
ENSGALG00000016723	3	110067035	110073729	ADGRF2	adhesion G protein-coupled receptor F4 [Source:NCBI gene;Acc:107053171]
ENSGALG00000029012	3	110568078	110761454	-	eva-1 homolog A, regulator of programmed cell death [Source:NCBI gene;Acc:422065]
ENSGALG00000016731	3	110772760	110779590	MRPL19	mitochondrial ribosomal protein L19 [Source:NCBI gene;Acc:422066]
ENSGALG00000016732	3	110783853	110802840	-	XP_031460773.1 GC-rich sequence DNA-binding factor 2 [Phasianus colchicus]
ENSGALG00000041626	3	11084141	11176485	MEIS1	Meis homeobox 1 [Source:NCBI gene;Acc:395589]
ENSGALG00000020729	3	12687919	12693207	NDUFAF5	NADH:ubiquinone oxidoreductase complex assembly factor 5 [Source:NCBI gene;Acc:416742]
ENSGALG00000049047	31	3961269	3961927	-	CAQ86854.1 immunoglobulin-like receptor CHIR2D-929 precursor, partial [Gallus gallus]
ENSGALG00000044093	31	3972602	3973117	-	XP_019467055.1 leukocyte immunoglobulin-like receptor subfamily A member 6, partial [Meleagris gallopavo]
ENSGALG00000008875	3	14299839	14672677	PLCB1	phospholipase C beta 1 [Source:NCBI gene;Acc:427687]
ENSGALG00000048392	31	5992058	5993216	-	POI18955.1 hypothetical protein CIB84_017301 [Bambusicola thoracicus]
ENSGALG00000037504	3	190028	207682	CFAP36	cilia and flagella associated protein 36 [Source:NCBI gene;Acc:421209]
ENSGALG00000008538	3	16497527	16500460	GINS1	GINS complex subunit 1 [Source:NCBI gene;Acc:425297]
ENSGALG00000023506	3	16499070	16516696	-	ninein like [Source:NCBI gene;Acc:100859089]
ENSGALG00000008530	3	16516836	16523403	EIF4A3	eukaryotic translation initiation factor 4A3 [Source:NCBI gene;Acc:416704]
ENSGALG00000037289	3	16526269	16562752	ATL2	atlastin GTPase 2 [Source:NCBI gene;Acc:100859117]
ENSGALG00000039720	3	16759348	16843993	MAP4K3	mitogen-activated protein kinase kinase kinase kinase 3 [Source:NCBI gene;Acc:425965]
ENSGALG00000049137	3	16929944	16971787	SHLD1	shieldin complex subunit 1 [Source:HGNC Symbol;Acc:HGNC:26318]
ENSGALG00000046616	3	16985845	16997906	CHGB	chromogranin B [Source:NCBI gene;Acc:421312]
ENSGALG00000009169	3	17001496	17013624	TRMT6	tRNA methyltransferase 6 [Source:NCBI gene;Acc:421313]
ENSGALG00000009195	3	17013679	17028855	MCM8	minichromosome maintenance 8 homologous recombination repair factor [Source:NCBI gene;Acc:421314]
ENSGALG00000009214	3	17029870	17035028	CRLS1	cardiolipin synthase 1 [Source:NCBI gene;Acc:428559]
ENSGALG00000046701	31	719299	724721	-	XP_025001754.1 zinc finger protein 621-like, partial [Gallus gallus]
ENSGALG00000048317	31	728825	731808	-	XP_021238768.1 zinc finger protein 586-like isoform X1 [Numida meleagris]
ENSGALG00000009219	3	17045413	17078471	C3H1orf95	chromosome 3 C1orf95 homolog [Source:NCBI gene;Acc:421315]
ENSGALG00000047680	31	764722	767822	-	XP_021238536.1 LOW QUALITY PROTEIN: zinc finger protein 239-like [Numida meleagris]
ENSGALG00000047721	31	779716	790080	-	XP_025001747.1 LOW QUALITY PROTEIN: zinc finger protein 91-like [Gallus gallus]
ENSGALG00000042816	3	17738450	17778887	TP53BP2	tumor protein p53 binding protein 2 [Source:NCBI gene;Acc:421329]
ENSGALG00000009360	3	17779866	17799623	CAPN2	calpain 2 [Source:NCBI gene;Acc:395963]
ENSGALG00000009382	3	17803816	17833090	CAPN8	calpain 8 [Source:NCBI gene;Acc:428561]
ENSGALG00000030810	3	209984	233725	-	protein phosphatase 4 regulatory subunit 3B [Source:NCBI gene;Acc:426680]
ENSGALG00000050081	3	1875659	1876234	-	BAE37838.1 unnamed protein product [Mus musculus]
ENSGALG00000034048	3	1875922	1931759	BCL11A	B-cell CLL/lymphoma 11A [Source:NCBI gene;Acc:421199]
ENSGALG00000026727	3	18978772	18984357	SLC30A10	solute carrier family 30 member 10 [Source:NCBI gene;Acc:421349]
ENSGALG00000026385	3	19224622	19249885	LYPLAL1	lysophospholipase like 1 [Source:NCBI gene;Acc:421351]
ENSGALG00000009612	3	19449227	19512091	TGFB2	transforming growth factor beta 2 [Source:NCBI gene;Acc:421352]
ENSGALG00000043545	3	234360	253444	PNPT1	polyribonucleotide nucleotidyltransferase 1 [Source:NCBI gene;Acc:421206]
ENSGALG00000009890	3	22956893	22963144	MRPS10	mitochondrial ribosomal protein S10 [Source:NCBI gene;Acc:421385]
ENSGALG00000009896	3	22966378	23038588	TRERF1	transcriptional regulating factor 1 [Source:NCBI gene;Acc:421386]
ENSGALG00000009906	3	23082392	23132592	UBR2	ubiquitin protein ligase E3 component n-recognin 2 [Source:NCBI gene;Acc:421387]
ENSGALG00000009909	3	23141809	23151326	PRPH2	peripherin 2 [Source:NCBI gene;Acc:395899]
ENSGALG00000048103	3	23161831	23163024	TBCC	tubulin folding cofactor C [Source:NCBI gene;Acc:428567]
ENSGALG00000009911	3	23186938	23204981	BICRAL	GLTSCR1 like [Source:NCBI gene;Acc:428568]
ENSGALG00000009915	3	23698626	23850581	EML4	echinoderm microtubule associated protein like 4 [Source:NCBI gene;Acc:771345]
ENSGALG00000037901	3	269054	321343	EFEMP1	EGF containing fibulin like extracellular matrix protein 1 [Source:NCBI gene;Acc:428543]
ENSGALG00000033129	3	25092240	25094448	ZFP36L2	ZFP36 ring finger protein like 2 [Source:NCBI gene;Acc:107052930]
ENSGALG00000009932	3	25096501	25247758	THADA	THADA, armadillo repeat containing [Source:NCBI gene;Acc:421398]
ENSGALG00000030691	3	25523064	25581617	PPM1B	protein phosphatase, Mg2+/Mn2+ dependent 1B [Source:NCBI gene;Acc:421404]
ENSGALG00000009973	3	25588912	25603301	SLC3A1	solute carrier family 3 member 1 [Source:NCBI gene;Acc:428569]
ENSGALG00000009981	3	25603481	25620190	PREPL	prolyl endopeptidase-like [Source:NCBI gene;Acc:421405]
ENSGALG00000035800	3	25620462	25819300	CAMKMT	calmodulin-lysine N-methyltransferase [Source:NCBI gene;Acc:421406]
ENSGALG00000023303	3	26002837	26005896	SIX2	SIX homeobox 2 [Source:NCBI gene;Acc:724086]
ENSGALG00000010016	3	26898348	26956262	SOCS5	suppressor of cytokine signaling 5 [Source:NCBI gene;Acc:428570]
ENSGALG00000010020	3	27055515	27213152	TTC7A	tetratricopeptide repeat domain 7A [Source:NCBI gene;Acc:421414]
ENSGALG00000029512	3	2697040	2819577	SPTBN1	spectrin beta, non-erythrocytic 1 [Source:NCBI gene;Acc:421216]
ENSGALG00000010055	3	28856440	29039975	DAAM2	dishevelled associated activator of morphogenesis 2 [Source:NCBI gene;Acc:421422]
ENSGALG00000020049	3	29204412	29213740	KCNK16	potassium two pore domain channel subfamily K member 16 [Source:NCBI gene;Acc:772022]
ENSGALG00000010068	3	29216511	29242017	KCNK17	potassium two pore domain channel subfamily K member 17 [Source:NCBI gene;Acc:421423]
ENSGALG00000008163	3	2948220	3011913	PSME4	proteasome activator subunit 4 [Source:NCBI gene;Acc:421218]
ENSGALG00000008165	3	3016904	3018514	GPR75	G protein-coupled receptor 75 [Source:HGNC Symbol;Acc:HGNC:4526]
ENSGALG00000008166	3	3021579	3025935	TLR15	Gallus gallus toll-like receptor 15 (TLR15), mRNA. [Source:RefSeq mRNA;Acc:NM_001037835]
ENSGALG00000008172	3	3030269	3041396	ERLEC1	endoplasmic reticulum lectin 1 [Source:NCBI gene;Acc:101751309]
ENSGALG00000023256	3	30308983	30359625	RNF8	ring finger protein 8 [Source:NCBI gene;Acc:421435]
ENSGALG00000035337	3	30320173	30336985	AARS2	alanyl-tRNA synthetase 2, mitochondrial [Source:NCBI gene;Acc:421436]
ENSGALG00000010165	3	30345790	30353990	TCTE1	t-complex-associated-testis-expressed 1 [Source:NCBI gene;Acc:421437]
ENSGALG00000010169	3	30360306	30367367	-	transmembrane protein 151B [Source:NCBI gene;Acc:428574]
ENSGALG00000044525	3	30373847	30381379	NFKBIE	NFKB inhibitor epsilon [Source:NCBI gene;Acc:421438]
ENSGALG00000010290	3	30775054	30796571	VEGFA	vascular endothelial growth factor A [Source:NCBI gene;Acc:395909]
ENSGALG00000010551	3	31890337	31916467	CDC42EP3	CDC42 effector protein 3 [Source:NCBI gene;Acc:428577]
ENSGALG00000010554	3	31979443	32020628	RMDN2	regulator of microtubule dynamics 2 [Source:NCBI gene;Acc:421465]
ENSGALG00000025822	3	32039527	32044728	CYP1B1	cytochrome P450 family 1 subfamily B member 1 [Source:NCBI gene;Acc:421466]
ENSGALG00000050760	33	3371650	3389497	ADCY6	adenylate cyclase type 6-like [Source:NCBI gene;Acc:107050028]
ENSGALG00000050887	33	3392702	3398693	CACNB3	serine/arginine repetitive matrix protein 1-like [Source:NCBI gene;Acc:107050029]
ENSGALG00000032307	33	3399045	3403944	DDX23	DEAD-box helicase 23 [Source:NCBI gene;Acc:100858001]
ENSGALG00000037925	33	3405483	3409262	RND1	Rho family GTPase 1 [Source:NCBI gene;Acc:101751843]
ENSGALG00000030917	33	3409283	3412066	CCDC65	coiled-coil domain containing 65 [Source:NCBI gene;Acc:100857346]
ENSGALG00000035060	33	3412284	3412858	FKBP11	FK506 binding protein 11 [Source:NCBI gene;Acc:107049506]
ENSGALG00000048165	33	3417520	3420686	-	ADP ribosylation factor 3 [Source:NCBI gene;Acc:107049507]
ENSGALG00000043009	33	3422447	3427906	WNT1	Wnt family member 1 [Source:NCBI gene;Acc:396160]
ENSGALG00000049231	33	5440339	5446006	DNAJC22	DnaJ heat shock protein family (Hsp40) member C22 [Source:NCBI gene;Acc:430880]
ENSGALG00000033957	33	5447898	5465635	SPATS2	spermatogenesis associated serine rich 2 [Source:NCBI gene;Acc:426663]
ENSGALG00000035203	33	5465823	5468889	MCRS1	microspherule protein 1 [Source:NCBI gene;Acc:426664]
ENSGALG00000035879	33	5470014	5483465	-	integrin subunit alpha 7 [Source:NCBI gene;Acc:101749098]
ENSGALG00000010812	3	37258840	37528009	RYR2	ryanodine receptor 2 [Source:NCBI gene;Acc:421508]
ENSGALG00000049282	3	3919533	3921707	-	XP_015138876.1 cilia- and flagella-associated protein 61 [Gallus gallus]
ENSGALG00000008429	3	3921732	3934633	CRNKL1	crooked neck pre-mRNA splicing factor 1 [Source:NCBI gene;Acc:421243]
ENSGALG00000036790	3	74821	76716	RPS27A	ribosomal protein S27a [Source:NCBI gene;Acc:395796]
ENSGALG00000031265	3	77845	88773	MTIF2	mitochondrial translational initiation factor 2 [Source:NCBI gene;Acc:421213]
ENSGALG00000043080	3	414617	476460	CCDC85A	coiled-coil domain containing 85A [Source:NCBI gene;Acc:421205]
ENSGALG00000011200	3	41431874	41463697	THBS2	thrombospondin 2 [Source:NCBI gene;Acc:414837]
ENSGALG00000011205	3	41691462	41825582	SMOC2	SPARC related modular calcium binding 2 [Source:NCBI gene;Acc:421559]
ENSGALG00000011673	3	46008049	46008915	STX11	syntaxin 11 [Source:NCBI gene;Acc:428597]
ENSGALG00000012256	3	46032734	46380904	UTRN	utrophin [Source:NCBI gene;Acc:421610]
ENSGALG00000008716	3	4684844	4686787	FLRT3	fibronectin leucine rich transmembrane protein 3 [Source:NCBI gene;Acc:428552]
ENSGALG00000012336	3	47205516	47305776	STXBP5	syntaxin binding protein 5 [Source:NCBI gene;Acc:421620]
ENSGALG00000052283	3	47674685	47675797	-	PKU41653.1 rna-directed dna polymerase from mobile element jockey-like [Limosa lapponica baueri]
ENSGALG00000012973	3	49053965	49241576	ESR1	estrogen receptor 1 [Source:NCBI gene;Acc:396099]
ENSGALG00000013505	3	49258198	49530795	SYNE1	spectrin repeat containing, nuclear envelope 1 [Source:NCBI gene;Acc:421640]
ENSGALG00000049497	3	49427241	49428416	-	XP_025004589.1 nesprin-1 isoform X2 [Gallus gallus]
ENSGALG00000051779	3	88895	91751	PRORSD1P	prolyl-tRNA synthetase associated domain containing 1, pseudogene [Source:NCBI gene;Acc:421212]
ENSGALG00000037200	3	5066010	5424543	-	MACRO domain containing 2 [Source:NCBI gene;Acc:421259]
ENSGALG00000029794	3	57483132	57554676	AKAP7	A-kinase anchoring protein 7 [Source:NCBI gene;Acc:426926]
ENSGALG00000038188	3	57527019	57529448	-	mutS protein homolog 5-like [Source:NCBI gene;Acc:101748521]
ENSGALG00000014853	3	61157421	61206950	CLVS2	clavesin 2 [Source:NCBI gene;Acc:428616]
ENSGALG00000049882	3	61267336	61280317	SMPDL3A	sphingomyelin phosphodiesterase acid like 3A [Source:NCBI gene;Acc:776223]
ENSGALG00000038933	3	61282801	61286154	FABP7	fatty acid binding protein 7 [Source:NCBI gene;Acc:396246]
ENSGALG00000027036	3	61297796	61352281	PKIB	protein kinase (cAMP-dependent, catalytic) inhibitor beta [Source:NCBI gene;Acc:769402]
ENSGALG00000014878	3	62548908	62691253	MAN1A1	mannosidase alpha class 1A member 1 [Source:NCBI gene;Acc:421726]
ENSGALG00000014925	3	63761182	63771757	GPRC6A	G protein-coupled receptor class C group 6 member A [Source:NCBI gene;Acc:428620]
ENSGALG00000019941	3	63775429	63778379	FAM162B	family with sequence similarity 162 member B [Source:NCBI gene;Acc:100857953]
ENSGALG00000015022	3	65946996	66021357	FYN	FYN proto-oncogene, Src family tyrosine kinase [Source:NCBI gene;Acc:396294]
ENSGALG00000015051	3	66377571	66490935	CDK19	cyclin dependent kinase 19 [Source:NCBI gene;Acc:421756]
ENSGALG00000015387	3	68246858	68320347	ATG5	autophagy related 5 [Source:NCBI gene;Acc:421784]
ENSGALG00000051525	3	70118654	70119658	-	AAC60281.1 unknown [Gallus gallus]
ENSGALG00000015596	3	75083923	75132422	MAP3K7	mitogen-activated protein kinase kinase kinase 7 [Source:NCBI gene;Acc:421808]
ENSGALG00000015830	3	76882802	76907147	SYNCRIP	synaptotagmin binding cytoplasmic RNA interacting protein [Source:NCBI gene;Acc:421831]
ENSGALG00000015831	3	76920815	76968453	SNX14	sorting nexin 14 [Source:NCBI gene;Acc:421832]
ENSGALG00000015833	3	76970519	76992372	NT5E	5'-nucleotidase ecto [Source:NCBI gene;Acc:421833]
ENSGALG00000032789	3	77240681	77263108	TBX18	T-box 18 [Source:NCBI gene;Acc:395104]
ENSGALG00000037249	3	81557621	81816578	KCNQ5	potassium voltage-gated channel subfamily Q member 5 [Source:NCBI gene;Acc:421866]
ENSGALG00000009086	3	8325117	8350293	EHD3	EH domain containing 3 [Source:NCBI gene;Acc:421306]
ENSGALG00000009069	3	8356314	8379148	CAPN14	calpain 14 [Source:NCBI gene;Acc:768684]
ENSGALG00000016294	3	87481259	87553795	HMGCLL1	3-hydroxymethyl-3-methylglutaryl-CoA lyase like 1 [Source:NCBI gene;Acc:421886]
ENSGALG00000016301	3	87917091	88015595	-	muscular LMNA interacting protein [Source:NCBI gene;Acc:421889]
ENSGALG00000016304	3	88017842	88103589	LRRC1	leucine rich repeat containing 1 [Source:NCBI gene;Acc:421891]
ENSGALG00000016342	3	90705369	90802601	MYOM2	myomesin 2 [Source:NCBI gene;Acc:396034]
ENSGALG00000016350	3	90864295	90984736	ARHGEF10	Rho guanine nucleotide exchange factor 10 [Source:NCBI gene;Acc:421900]
ENSGALG00000008937	3	9563168	9592601	PPP1R21	protein phosphatase 1 regulatory subunit 21 [Source:NCBI gene;Acc:421287]
ENSGALG00000008931	3	9592856	9662389	COMMD1	copper metabolism domain containing 1 [Source:NCBI gene;Acc:769006]
ENSGALG00000016419	3	96096130	96181444	ASAP2	ArfGAP with SH3 domain, ankyrin repeat and PH domain 2 [Source:NCBI gene;Acc:768599]
ENSGALG00000016421	3	96183941	96191112	ITGB1BP1	integrin subunit beta 1 binding protein 1 [Source:NCBI gene;Acc:421928]
ENSGALG00000016424	3	96191000	96209632	CPSF3	cleavage and polyadenylation specific factor 3 [Source:NCBI gene;Acc:421929]
ENSGALG00000051205	3	98050498	98052858	-	RMC14216.1 hypothetical protein DUI87_09307 [Hirundo rustica rustica]
ENSGALG00000028817	3	9984822	9987580	OTX1	orthodenticle homeobox 1 [Source:NCBI gene;Acc:100858585]
ENSGALG00000036539	4	1025394	1070879	EFNB1	ephrin B1 [Source:NCBI gene;Acc:395896]
ENSGALG00000041437	4	1105128	1120637	FAM155B	family with sequence similarity 155 member B [Source:NCBI gene;Acc:769051]
ENSGALG00000035966	4	1137054	1191044	EDA	ectodysplasin A [Source:NCBI gene;Acc:769069]
ENSGALG00000004475	4	1195803	1199520	-	leucine-rich repeat-containing protein 32-like [Source:NCBI gene;Acc:107052104]
ENSGALG00000004401	4	1202967	1205851	WNT11B	wingless-type MMTV integration site family, member 11b [Source:NCBI gene;Acc:100170842]
ENSGALG00000044628	4	1212974	1217382	-	immunoglobulin (CD79A) binding protein 1 [Source:NCBI gene;Acc:768951]
ENSGALG00000004367	4	1219019	1224786	AWAT1	acyl-CoA wax alcohol acyltransferase 1 [Source:NCBI gene;Acc:428693]
ENSGALG00000004346	4	1223375	1228842	P2RY4	pyrimidinergic receptor P2Y4 [Source:NCBI gene;Acc:100857687]
ENSGALG00000004336	4	1229311	1237808	INPPL1	inositol polyphosphate phosphatase like 1 [Source:NCBI gene;Acc:428692]
ENSGALG00000004251	4	1241080	1246271	ARR3	arrestin 3 [Source:NCBI gene;Acc:769109]
ENSGALG00000026278	4	1246644	1262465	-	RAB41, member RAS oncogene family [Source:NCBI gene;Acc:101751235]
ENSGALG00000007863	4	12902246	12904721	COX7B	cytochrome c oxidase subunit 7B [Source:NCBI gene;Acc:771947]
ENSGALG00000007902	4	12911845	12929913	ATP7A	ATPase copper transporting alpha [Source:HGNC Symbol;Acc:HGNC:869]
ENSGALG00000007936	4	12938400	12949670	PGK2	phosphoglycerate kinase 2 [Source:NCBI gene;Acc:395833]
ENSGALG00000024049	4	1567283	1571532	RAB33A	RNA binding motif protein, X-linked 2 [Source:NCBI gene;Acc:769358]
ENSGALG00000004019	4	1573612	1576698	MARS2	methionyl-tRNA synthetase 2, mitochondrial [Source:NCBI gene;Acc:428689]
ENSGALG00000004003	4	1576520	1588476	AIFM1	apoptosis inducing factor, mitochondria associated 1 [Source:NCBI gene;Acc:428688]
ENSGALG00000003976	4	1591207	1611198	BCORL1	BCL6 corepressor-like 1 [Source:NCBI gene;Acc:428687]
ENSGALG00000024039	4	1617083	1622728	-	UTP14A small subunit processome component [Source:NCBI gene;Acc:422140]
ENSGALG00000009063	4	17406321	17430410	-	PAS domain containing 1 [Source:NCBI gene;Acc:422384]
ENSGALG00000009071	4	17644907	17651422	HMGB3	high mobility group box 3 [Source:NCBI gene;Acc:396232]
ENSGALG00000009075	4	17685301	17700030	CD99L2	CD99 molecule like 2 [Source:NCBI gene;Acc:422386]
ENSGALG00000009085	4	17705878	17738729	MTMR1	myotubularin related protein 1 [Source:NCBI gene;Acc:422387]
ENSGALG00000020253	4	20616732	20625403	-	microtubule associated protein 9 [Source:NCBI gene;Acc:422406]
ENSGALG00000035946	4	20752419	20809491	GUCY1A1	guanylate cyclase 1 soluble subunit alpha [Source:NCBI gene;Acc:422407]
ENSGALG00000009378	4	21202944	21318742	PDGFC	platelet derived growth factor C [Source:NCBI gene;Acc:395469]
ENSGALG00000026253	4	21788910	21804879	TMEM144	transmembrane protein 144 [Source:NCBI gene;Acc:422414]
ENSGALG00000041736	4	22803369	23067251	FSTL5	follistatin like 5 [Source:NCBI gene;Acc:428726]
ENSGALG00000044799	4	268905	277022	VSIG4	V-set and immunoglobulin domain containing 4 [Source:NCBI gene;Acc:422170]
ENSGALG00000040662	4	282370	297464	HSF3	Heat shock factor protein 3 [Source:NCBI gene;Acc:422169]
ENSGALG00000037410	4	297485	319373	HEPH	hephaestin [Source:NCBI gene;Acc:422168]
ENSGALG00000009719	4	26882271	26914396	PCDH10	protocadherin 10 [Source:NCBI gene;Acc:408048]
ENSGALG00000037390	4	339230	344366	GPR83L	G protein-coupled receptor 83-like [Source:NCBI gene;Acc:428696]
ENSGALG00000010035	4	32119492	32321153	NR3C2	nuclear receptor subfamily 3 group C member 2 [Source:NCBI gene;Acc:374131]
ENSGALG00000010214	4	34551821	34593192	JADE1	jade family PHD finger 1 [Source:NCBI gene;Acc:422502]
ENSGALG00000023335	4	34596009	34599582	RCHY1	ring finger and CHY zinc finger domain containing 1 [Source:NCBI gene;Acc:771726]
ENSGALG00000010268	4	34607222	34615681	-	prostate androgen-regulated mucin-like protein 1 [Source:NCBI gene;Acc:422503]
ENSGALG00000028608	4	34617002	34622372	BTC	betacellulin [Source:NCBI gene;Acc:448833]
ENSGALG00000010397	4	36748697	37032793	GRID2	glutamate ionotropic receptor delta type subunit 2 [Source:NCBI gene;Acc:422520]
ENSGALG00000041662	4	37229825	37254071	OPN4-1	photopigment melanopsin-like [Source:NCBI gene;Acc:395334]
ENSGALG00000035482	4	37267897	37308644	SEC24B	SEC24 homolog B, COPII coat complex component [Source:NCBI gene;Acc:422523]
ENSGALG00000010573	4	38607077	38673379	GSTCD	glutathione S-transferase C-terminal domain containing [Source:NCBI gene;Acc:422536]
ENSGALG00000010575	4	38673417	38690114	INTS12	integrator complex subunit 12 [Source:NCBI gene;Acc:422537]
ENSGALG00000010577	4	38695973	38730384	ARHGEF38	Rho guanine nucleotide exchange factor 38 [Source:NCBI gene;Acc:428744]
ENSGALG00000046793	4	39397280	39398238	HELT	helt bHLH transcription factor [Source:NCBI gene;Acc:101750337]
ENSGALG00000010628	4	39432686	39469690	ACSL1	acyl-CoA synthetase long-chain family member 1 [Source:NCBI gene;Acc:422547]
ENSGALG00000035052	4	45457337	45471666	BMP3	bone morphogenetic protein 3 [Source:NCBI gene;Acc:422581]
ENSGALG00000038771	4	49079391	49136257	TECRL	trans-2,3-enoyl-CoA reductase like [Source:NCBI gene;Acc:422618]
ENSGALG00000031105	4	50212212	50372852	SLC4A4	solute carrier family 4 member 4 [Source:NCBI gene;Acc:422649]
ENSGALG00000041635	4	56534692	56694206	CAMK2D	calcium/calmodulin dependent protein kinase II delta [Source:NCBI gene;Acc:422688]
ENSGALG00000012044	4	56725180	57009349	ANK2	ankyrin 2 [Source:NCBI gene;Acc:422689]
ENSGALG00000031410	4	57825703	57859115	ENPEP	glutamyl aminopeptidase [Source:NCBI gene;Acc:428771]
ENSGALG00000053875	4	5829851	5889579	-	XP_025005226.1 protein diaphanous homolog 2 isoform X3 [Gallus gallus]
ENSGALG00000012216	4	58350823	58586570	BMPR1B	bone morphogenetic protein receptor type 1B [Source:NCBI gene;Acc:396030]
ENSGALG00000012222	4	59688409	59777549	RAP1GDS1	rap1 GTPase-GDP dissociation stimulator 1 [Source:NCBI gene;Acc:422701]
ENSGALG00000012227	4	59785679	59862479	TSPAN5	tetraspanin 17 [Source:NCBI gene;Acc:422702]
ENSGALG00000039498	4	60301963	60491846	PPP3CA	protein phosphatase 3, catalytic subunit, alpha isozyme [Source:NCBI gene;Acc:395113]
ENSGALG00000012292	4	60568176	60699388	BANK1	B-cell scaffold protein with ankyrin repeats 1 [Source:NCBI gene;Acc:422711]
ENSGALG00000012298	4	60731764	60752199	SLC39A8	solute carrier family 39 member 8 [Source:NCBI gene;Acc:430411]
ENSGALG00000012304	4	60786295	60843850	NFKB1	nuclear factor kappa B subunit 1 [Source:NCBI gene;Acc:396033]
ENSGALG00000013615	4	62907589	62999208	MTUS1	microtubule associated tumor suppressor 1 [Source:NCBI gene;Acc:422729]
ENSGALG00000013617	4	63002339	63021875	PDGFRL	platelet derived growth factor receptor like [Source:NCBI gene;Acc:769077]
ENSGALG00000013627	4	63027358	63067114	SLC7A2	solute carrier family 7 member 2 [Source:NCBI gene;Acc:422730]
ENSGALG00000036021	4	63086800	63130477	MTMR7	myotubularin related protein 7 [Source:NCBI gene;Acc:422731]
ENSGALG00000013646	4	63129241	63148736	VPS37A	VPS37A, ESCRT-I subunit [Source:NCBI gene;Acc:422732]
ENSGALG00000013649	4	63148951	63169279	CNOT7	CCR4-NOT transcription complex subunit 7 [Source:NCBI gene;Acc:422733]
ENSGALG00000013655	4	63178948	63206134	ZDHHC2	zinc finger DHHC-type containing 2 [Source:NCBI gene;Acc:422734]
ENSGALG00000013674	4	63620950	63732824	TUSC3	tumor suppressor candidate 3 [Source:NCBI gene;Acc:422738]
ENSGALG00000013684	4	63861918	64214244	SGCZ	sarcoglycan zeta [Source:NCBI gene;Acc:422739]
ENSGALG00000013715	4	64370643	64586585	DLC1	DLC1 Rho GTPase activating protein [Source:NCBI gene;Acc:422740]
ENSGALG00000013725	4	64714109	64728848	LONRF1	LON peptidase N-terminal domain and ring finger 1 [Source:NCBI gene;Acc:422742]
ENSGALG00000013726	4	64733840	64768851	PAICS	phosphoribosylaminoimidazole carboxylase; phosphoribosylaminoimidazolesuccinocarboxamide synthase [Source:NCBI gene;Acc:396534]
ENSGALG00000013728	4	64741468	64783894	PPAT	phosphoribosyl pyrophosphate amidotransferase [Source:NCBI gene;Acc:422743]
ENSGALG00000013764	4	64787542	64807047	AASDH	aminoadipate-semialdehyde dehydrogenase [Source:HGNC Symbol;Acc:HGNC:23993]
ENSGALG00000013771	4	64810015	64867065	CRACD	capping protein inhibiting regulator of actin dynamics [Source:HGNC Symbol;Acc:HGNC:29219]
ENSGALG00000013793	4	65084415	65108758	CLOCK	clock circadian regulator [Source:NCBI gene;Acc:373991]
ENSGALG00000027886	4	65118589	65129371	TMEM165	transmembrane protein 165 [Source:NCBI gene;Acc:428780]
ENSGALG00000039168	4	65762016	65941747	SCFD2	sec1 family domain containing 2 [Source:NCBI gene;Acc:770088]
ENSGALG00000013948	4	65944536	65948246	RASL11B	RAS like family 11 member B [Source:NCBI gene;Acc:422756]
ENSGALG00000041717	4	69534263	69590715	KLF3	Kruppel-like factor 3 (basic) [Source:NCBI gene;Acc:429811]
ENSGALG00000039380	4	69696354	69792663	TBC1D1	TBC1 domain family member 1 [Source:NCBI gene;Acc:426162]
ENSGALG00000039394	4	69799127	69815816	PGM2	phosphoglucomutase 2 [Source:NCBI gene;Acc:426435]
ENSGALG00000014336	4	69834800	69855846	RELL1	RELT like 1 [Source:NCBI gene;Acc:422795]
ENSGALG00000027885	4	69865532	69906586	C4orf19	chromosome 4 open reading frame, human C4orf19 [Source:NCBI gene;Acc:101747284]
ENSGALG00000014337	4	69914094	69961970	NWD2	NACHT and WD repeat domain containing 2 [Source:NCBI gene;Acc:428789]
ENSGALG00000020139	4	70171192	70186328	DTHD1	death domain containing 1 [Source:NCBI gene;Acc:100858463]
ENSGALG00000041373	4	70204006	70312564	ARAP2	ArfGAP with RhoGAP domain, ankyrin repeat and PH domain 2 [Source:NCBI gene;Acc:428790]
ENSGALG00000033883	4	71575850	71827560	PCDH7	protocadherin 7 [Source:NCBI gene;Acc:422797]
ENSGALG00000050883	4	71944529	71945980	-	RMC21953.1 hypothetical protein DUI87_02824 [Hirundo rustica rustica]
ENSGALG00000014355	4	73068961	73127122	STIM2	stromal interaction molecule 2 [Source:NCBI gene;Acc:422799]
ENSGALG00000029673	4	73141416	73186510	TBC1D19	TBC1 domain family member 19 [Source:NCBI gene;Acc:422800]
ENSGALG00000030801	4	73203371	73210227	CCKAR	cholecystokinin A receptor [Source:NCBI gene;Acc:422801]
ENSGALG00000014365	4	73224322	73315382	RBPJ	recombination signal binding protein for immunoglobulin kappa J region [Source:NCBI gene;Acc:422802]
ENSGALG00000043283	4	73567819	73587984	LGI2	leucine rich repeat LGI family member 2 [Source:NCBI gene;Acc:422809]
ENSGALG00000014391	4	73611512	73661940	CCDC149	coiled-coil domain containing 149 [Source:NCBI gene;Acc:100858889]
ENSGALG00000014395	4	73692460	73744226	DHX15	DEAH-box helicase 15 [Source:NCBI gene;Acc:422813]
ENSGALG00000042851	4	73938490	74100704	PPARGC1A	PPARG coactivator 1 alpha [Source:NCBI gene;Acc:422815]
ENSGALG00000034621	4	74767885	74948420	KCNIP4	potassium voltage-gated channel interacting protein 4 [Source:NCBI gene;Acc:395239]
ENSGALG00000014406	4	74946865	74962574	PACRGL	PARK2 co-regulated like [Source:NCBI gene;Acc:422818]
ENSGALG00000041121	4	74981753	75225786	SLIT2	slit guidance ligand 2 [Source:NCBI gene;Acc:373967]
ENSGALG00000014425	4	75726455	75920712	NCAPG	non-SMC condensin I complex subunit G [Source:NCBI gene;Acc:422822]
ENSGALG00000014421	4	75821282	75869811	LCORL	ligand dependent nuclear receptor corepressor like [Source:NCBI gene;Acc:422820]
ENSGALG00000051383	4	75875898	75878450	-	XP_025005466.1 ligand-dependent nuclear receptor corepressor-like protein isoform X1 [Gallus gallus]
ENSGALG00000054173	4	75879121	75894354	-	POI33702.1 hypothetical protein CIB84_002546 [Bambusicola thoracicus]
ENSGALG00000041854	4	75928638	75968534	FAM184B	family with sequence similarity 184 member B [Source:NCBI gene;Acc:100859145]
ENSGALG00000054271	4	75967753	75970779	MED28	mediator complex subunit 28 [Source:NCBI gene;Acc:425350]
ENSGALG00000006334	4	75971194	75983004	LAP3	leucine aminopeptidase 3 [Source:NCBI gene;Acc:425306]
ENSGALG00000027453	4	75987609	75991373	CLRN2	clarin 2 [Source:NCBI gene;Acc:100858515]
ENSGALG00000030070	4	75992057	76001311	QDPR	quinoid dihydropteridine reductase [Source:NCBI gene;Acc:426335]
ENSGALG00000014485	4	76025150	76382215	LDB2	LIM domain binding 2 [Source:NCBI gene;Acc:395631]
ENSGALG00000014496	4	76507126	76565949	PROM1	prominin 1 [Source:NCBI gene;Acc:422825]
ENSGALG00000014508	4	76602399	76622926	CD38	CD38 molecule [Source:NCBI gene;Acc:422827]
ENSGALG00000014509	4	76637942	76652266	BST1	bone marrow stromal cell antigen 1 [Source:NCBI gene;Acc:422828]
ENSGALG00000014510	4	76655650	76689147	FBXL5	F-box and leucine rich repeat protein 5 [Source:NCBI gene;Acc:422829]
ENSGALG00000014514	4	76691324	76735809	CC2D2A	coiled-coil and C2 domain containing 2A [Source:NCBI gene;Acc:422830]
ENSGALG00000014515	4	76744821	76779005	C1QTNF7	C1q and TNF related 7 [Source:NCBI gene;Acc:422831]
ENSGALG00000048496	4	77370799	77377566	-	XP_021251187.1 biorientation of chromosomes in cell division protein 1-like 1, partial [Numida meleagris]
ENSGALG00000026470	4	77382523	77410076	-	biorientation of chromosomes in cell division 1 like 1 [Source:NCBI gene;Acc:422838]
ENSGALG00000031859	4	77421793	77422754	NKX3-2	NK3 homeobox 2 [Source:NCBI gene;Acc:373932]
ENSGALG00000029510	4	78931174	79053674	STK32B	serine/threonine kinase 32B [Source:NCBI gene;Acc:422850]
ENSGALG00000006877	4	8078253	8111548	KLHL4	kelch like family member 4 [Source:NCBI gene;Acc:422265]
ENSGALG00000015595	4	81142872	81147963	GPR78	G protein-coupled receptor 78 [Source:NCBI gene;Acc:428798]
ENSGALG00000030209	4	81163250	81197855	CPZ	carboxypeptidase Z [Source:NCBI gene;Acc:395266]
ENSGALG00000015599	4	81401297	81403526	SOHO-1	sensory organ homeobox protein SOHo [Source:NCBI gene;Acc:396346]
ENSGALG00000054081	4	82046469	82061471	-	XP_015141337.1 regulator of G-protein signaling 12 isoform X2 [Gallus gallus]
ENSGALG00000015628	4	82077210	82093294	MSANTD1	Myb/SANT DNA binding domain containing 1 [Source:NCBI gene;Acc:422877]
ENSGALG00000006906	4	8558092	8651858	CHM	CHM, Rab escort protein 1 [Source:NCBI gene;Acc:422266]
ENSGALG00000006919	4	8657030	8670417	POF1B	premature ovarian failure, 1B [Source:NCBI gene;Acc:422268]
ENSGALG00000007028	4	8732666	8906442	-	connector enhancer of kinase suppressor of ras 2-like [Source:NCBI gene;Acc:101749809]
ENSGALG00000035718	4	90778761	90785762	DOK1	docking protein 1 [Source:NCBI gene;Acc:430423]
ENSGALG00000048102	4	90791407	90802061	-	XP_025006205.1 protein O-GlcNAcase isoform X12 [Gallus gallus]
ENSGALG00000044344	4	90800206	90802063	-	XP_025006197.1 protein O-GlcNAcase isoform X5 [Gallus gallus]
ENSGALG00000036142	4	90807622	90816116	LOXL3	lysyl oxidase like 3 [Source:NCBI gene;Acc:425986]
ENSGALG00000030931	4	90818664	90825690	HTRA2	HtrA serine peptidase 2 [Source:NCBI gene;Acc:395990]
ENSGALG00000030148	4	90826518	90836978	AUP1	ancient ubiquitous protein 1 [Source:NCBI gene;Acc:769206]
ENSGALG00000006074	5	11366630	11601652	SOX6	SRY-box 6 [Source:NCBI gene;Acc:423068]
ENSGALG00000006172	5	12070315	12134884	ABCC8	ATP binding cassette subfamily C member 8 [Source:NCBI gene;Acc:423072]
ENSGALG00000049578	5	12277325	12293994	-	XP_015142139.1 otogelin isoform X2 [Gallus gallus]
ENSGALG00000028696	5	12387716	12391494	FTL	ferritin, light polypeptide [Source:NCBI gene;Acc:378899]
ENSGALG00000006216	5	12395624	12398842	MYOD1	myogenic differentiation 1 [Source:NCBI gene;Acc:374048]
ENSGALG00000006231	5	12523791	12654177	SERGEF	secretion regulating guanine nucleotide exchange factor [Source:NCBI gene;Acc:423077]
ENSGALG00000031737	5	14975993	15006369	-	XP_025006868.1 LOW QUALITY PROTEIN: mucin-5AC [Gallus gallus]
ENSGALG00000004300	5	1720111	1756043	PTDSS2	phosphatidylserine synthase 2 [Source:NCBI gene;Acc:422997]
ENSGALG00000004267	5	1777020	1781819	SIGIRR	single Ig and TIR domain containing [Source:NCBI gene;Acc:422995]
ENSGALG00000041808	5	17981909	18053418	ANO1	anoctamin 1 [Source:NCBI gene;Acc:423144]
ENSGALG00000003958	5	2270331	2405844	PRMT3	protein arginine methyltransferase 3 [Source:NCBI gene;Acc:422975]
ENSGALG00000008181	5	23284346	23340192	MADD	MAP kinase activating death domain [Source:NCBI gene;Acc:423184]
ENSGALG00000008218	5	23388785	23403305	DDB2	damage specific DNA binding protein 2 [Source:NCBI gene;Acc:423185]
ENSGALG00000008231	5	23406293	23426262	PACSIN3	protein kinase C and casein kinase substrate in neurons 3 [Source:NCBI gene;Acc:423186]
ENSGALG00000008247	5	23437881	23447259	ARFGAP2	ADP ribosylation factor GTPase activating protein 2 [Source:NCBI gene;Acc:423187]
ENSGALG00000008255	5	23440889	23529747	C11orf49	chromosome 5 C11orf49 homolog [Source:NCBI gene;Acc:423188]
ENSGALG00000008332	5	23673116	23683121	F2	coagulation factor II, thrombin [Source:NCBI gene;Acc:395306]
ENSGALG00000042357	5	23690228	23712610	ARHGAP1	Rho GTPase activating protein 1 [Source:NCBI gene;Acc:428865]
ENSGALG00000008347	5	23721124	23734856	ATG13	autophagy related 13 [Source:NCBI gene;Acc:423192]
ENSGALG00000008354	5	23739312	23743460	HARBI1	harbinger transposase derived 1 [Source:NCBI gene;Acc:423193]
ENSGALG00000008628	5	25144346	25145743	-	XP_025007173.1 transmembrane protein 151B isoform X2 [Gallus gallus]
ENSGALG00000008631	5	25149919	25189178	AXL	AXL receptor tyrosine kinase [Source:NCBI gene;Acc:395336]
ENSGALG00000008940	5	25427166	25520280	-	spectrin beta, non-erythrocytic 5 [Source:NCBI gene;Acc:423225]
ENSGALG00000003777	5	2461637	2746195	NELL1	neural EGFL like 1 [Source:NCBI gene;Acc:770845]
ENSGALG00000009282	5	26349055	26370948	MIDEAS	ELM2 and Myb/SANT domain containing 1 [Source:NCBI gene;Acc:423245]
ENSGALG00000028568	5	26378790	26392403	DNAL1	dynein axonemal light chain 1 [Source:NCBI gene;Acc:423246]
ENSGALG00000009292	5	26400138	26404503	-	acyl-CoA thioesterase 4 [Source:NCBI gene;Acc:428872]
ENSGALG00000046931	5	26413152	26416554	-	acyl-CoA thioesterase 4 [Source:NCBI gene;Acc:428872]
ENSGALG00000020454	5	26420941	26422805	C5H14ORF169	chromosome 5 open reading frame, human C14orf169 [Source:NCBI gene;Acc:423249]
ENSGALG00000039118	5	31437974	31606534	MEIS2	Meis homeobox 2 [Source:NCBI gene;Acc:395588]
ENSGALG00000009995	5	34982476	35237118	AKAP6	A-kinase anchoring protein 6 [Source:NCBI gene;Acc:423314]
ENSGALG00000010340	5	38539035	38658576	TTLL5	tubulin tyrosine ligase like 5 [Source:NCBI gene;Acc:423367]
ENSGALG00000010589	5	42391306	42393294	FLRT2	fibronectin leucine rich transmembrane protein 2 [Source:NCBI gene;Acc:428901]
ENSGALG00000011213	5	48671881	48687922	DEGS2	delta 4-desaturase, sphingolipid 2 [Source:NCBI gene;Acc:423454]
ENSGALG00000017388	5	48699995	48722973	YY2	YY2 transcription factor [Source:NCBI gene;Acc:423455]
ENSGALG00000011220	5	48730241	48739091	SLC25A29	solute carrier family 25 member 29 [Source:NCBI gene;Acc:423456]
ENSGALG00000011225	5	48749877	48755650	SLC25A47	solute carrier family 25 member 47 [Source:HGNC Symbol;Acc:HGNC:20115]
ENSGALG00000011228	5	48761498	48777907	WARS1	tryptophanyl-tRNA synthetase [Source:NCBI gene;Acc:423458]
ENSGALG00000028897	5	48778158	48850687	WDR25	WD repeat domain 25 [Source:NCBI gene;Acc:428908]
ENSGALG00000011236	5	48857109	49002559	BEGAIN	brain enriched guanylate kinase associated [Source:NCBI gene;Acc:428909]
ENSGALG00000011244	5	49134545	49144769	DLK1	delta like non-canonical Notch ligand 1 [Source:NCBI gene;Acc:423459]
ENSGALG00000050225	5	49206298	49207977	-	PKU41653.1 rna-directed dna polymerase from mobile element jockey-like [Limosa lapponica baueri]
ENSGALG00000033212	5	49673894	49685640	HSP90AA1	heat shock protein 90 alpha family class A member 1 [Source:NCBI gene;Acc:423463]
ENSGALG00000011365	5	49704532	49748151	WDR20	WD repeat domain 20 [Source:NCBI gene;Acc:423464]
ENSGALG00000011373	5	49792778	49827946	TECPR2	tectonin beta-propeller repeat containing 2 [Source:NCBI gene;Acc:423468]
ENSGALG00000011376	5	49842461	49843339	ANKRD9	ankyrin repeat domain 9 [Source:NCBI gene;Acc:423469]
ENSGALG00000011685	5	7254514	7298111	CSTF3	cleavage stimulation factor subunit 3 [Source:NCBI gene;Acc:421595]
ENSGALG00000011688	5	7298109	7313840	TCP11L1	t-complex 11 like 1 [Source:NCBI gene;Acc:421594]
ENSGALG00000011681	5	7315554	7323897	DEPDC7	DEP domain containing 7 [Source:NCBI gene;Acc:421593]
ENSGALG00000052201	5	7334647	7335717	-	XP_025006840.1 peripheral-type benzodiazepine receptor-associated protein 1-like [Gallus gallus]
ENSGALG00000032372	5	7654194	7673796	CYB5R2	cytochrome b5 reductase 2 [Source:NCBI gene;Acc:408182]
ENSGALG00000005318	5	7676131	7692468	OVCH2	ovochymase 1 [Source:NCBI gene;Acc:769290]
ENSGALG00000005353	5	7710329	7748090	FAR1	fatty acyl-CoA reductase 1 [Source:NCBI gene;Acc:423028]
ENSGALG00000005787	5	9588123	9619996	ZNF143	zinc finger protein 143 [Source:NCBI gene;Acc:428845]
ENSGALG00000005807	5	9624027	9655347	IPO7	importin 7 [Source:NCBI gene;Acc:423046]
ENSGALG00000051554	6	11674438	11711662	-	XP_025007456.1 collagen alpha-1(XIII) chain isoform X4 [Gallus gallus]
ENSGALG00000004286	6	11712568	11751772	COL13A1	collagen type XIII alpha 1 chain [Source:NCBI gene;Acc:769037]
ENSGALG00000004446	6	12229136	12232669	NPFFR1	neuropeptide FF receptor 1 [Source:NCBI gene;Acc:378784]
ENSGALG00000030964	6	12233307	12235990	LRRC20	leucine rich repeat containing 20 [Source:NCBI gene;Acc:769461]
ENSGALG00000037904	6	12236270	12237861	EIF4EBP2	eukaryotic translation initiation factor 4E binding protein 2 [Source:NCBI gene;Acc:769479]
ENSGALG00000004465	6	12239480	12253050	PALD1	phosphatase domain containing, paladin 1 [Source:NCBI gene;Acc:373898]
ENSGALG00000039219	6	12257165	12275117	ADAMTS14	ADAM metallopeptidase with thrombospondin type 1 motif 14 [Source:NCBI gene;Acc:423712]
ENSGALG00000045557	6	12284590	12293251	MTTPL	microsomal triglyceride transfer protein-like [Source:NCBI gene;Acc:769580]
ENSGALG00000004553	6	12299751	12327380	SGPL1	sphingosine-1-phosphate lyase 1 [Source:NCBI gene;Acc:423714]
ENSGALG00000027835	6	12328156	12329964	PCBD1	pterin-4 alpha-carbinolamine dehydratase 1 [Source:NCBI gene;Acc:395729]
ENSGALG00000004569	6	12473957	12503037	UNC5B	unc-5 netrin receptor B [Source:NCBI gene;Acc:423716]
ENSGALG00000049446	6	12506250	12513523	SLC29A3	solute carrier family 29 member 3 [Source:NCBI gene;Acc:423717]
ENSGALG00000026864	6	12970502	13071911	ZCCHC24	zinc finger CCHC-type containing 24 [Source:NCBI gene;Acc:423722]
ENSGALG00000043018	6	14052274	14146920	DLG5	discs large MAGUK scaffold protein 5 [Source:NCBI gene;Acc:423728]
ENSGALG00000032308	6	14860666	15164432	LRMDA	leucine rich melanocyte differentiation associated [Source:HGNC Symbol;Acc:HGNC:23405]
ENSGALG00000051505	6	15415982	15419961	ZNF503	zinc finger protein 503 [Source:NCBI gene;Acc:770136]
ENSGALG00000005000	6	15671950	15678555	COMTD1	catechol-O-methyltransferase domain containing 1 [Source:NCBI gene;Acc:423730]
ENSGALG00000005002	6	15691878	15706094	VDAC2	voltage dependent anion channel 2 [Source:NCBI gene;Acc:395498]
ENSGALG00000050860	6	15737359	15740334	-	dual specificity protein phosphatase 13 isoform MDSP-like [Source:NCBI gene;Acc:100857573]
ENSGALG00000005007	6	15747223	15762578	-	dual specificity phosphatase 13-like [Source:NCBI gene;Acc:423731]
ENSGALG00000005017	6	15764580	15786536	DUSP13	dual specificity phosphatase 13 [Source:NCBI gene;Acc:423732]
ENSGALG00000005057	6	15948142	16221228	ADK	adenosine kinase [Source:NCBI gene;Acc:423735]
ENSGALG00000005107	6	16558510	16661215	-	N-deacetylase and N-sulfotransferase 2 [Source:NCBI gene;Acc:423738]
ENSGALG00000005462	6	17391366	17396259	ZP4	zona pellucida glycoprotein 4 [Source:NCBI gene;Acc:395692]
ENSGALG00000047199	6	17399196	17404437	-	Uncharacterized protein [Source:NCBI gene;Acc:100858007]
ENSGALG00000052243	6	17408125	17413359	CYP2C18	cytochrome P450 family 2 subfamily C member 18 [Source:NCBI gene;Acc:414833]
ENSGALG00000005519	6	17425485	17478708	TLL2	tolloid-like 2 [Source:NCBI gene;Acc:107053676]
ENSGALG00000005547	6	17555230	17600114	PIK3AP1	phosphoinositide-3-kinase adaptor protein 1 [Source:NCBI gene;Acc:374268]
ENSGALG00000041124	6	17600886	17610385	NOLC1	nucleolar and coiled-body phosphoprotein 1 [Source:NCBI gene;Acc:423755]
ENSGALG00000005599	6	17613138	17622310	-	UDP glycosyltransferase 8-like [Source:NCBI gene;Acc:428949]
ENSGALG00000005649	6	17762866	17767843	-	transmembrane protein 150B [Source:NCBI gene;Acc:423759]
ENSGALG00000005653	6	17767580	17775671	NFKB2	nuclear factor kappa B subunit 2 [Source:NCBI gene;Acc:386574]
ENSGALG00000006109	6	19006936	19110449	MAPK8	mitogen-activated protein kinase 8 [Source:NCBI gene;Acc:423778]
ENSGALG00000053112	6	19012322	19019069	-	XP_025007729.1 FERM and PDZ domain-containing protein 2 isoform X3 [Gallus gallus]
ENSGALG00000054917	6	19233501	19236981	-	XP_015143918.1 rho GTPase-activating protein 22 isoform X1 [Gallus gallus]
ENSGALG00000006165	6	19271811	19318331	-	XP_015143914.1 WD repeat- and FYVE domain-containing protein 4 isoform X2 [Gallus gallus]
ENSGALG00000053919	6	19348512	19355133	LRRC18	leucine rich repeat containing 18 [Source:NCBI gene;Acc:101751830]
ENSGALG00000050564	6	19358682	19386012	-	XP_015143914.1 WD repeat- and FYVE domain-containing protein 4 isoform X2 [Gallus gallus]
ENSGALG00000048372	6	19360180	19373871	-	XP_009924410.1 PREDICTED: WD repeat- and FYVE domain-containing protein 4-like [Haliaeetus albicilla]
ENSGALG00000006174	6	19392946	19425288	VSTM4	V-set and transmembrane domain containing 4 [Source:NCBI gene;Acc:423782]
ENSGALG00000006331	6	20042684	20062218	STAMBPL1	STAM binding protein like 1 [Source:NCBI gene;Acc:100859108]
ENSGALG00000006343	6	20062668	20118932	ACTA2	actin, alpha 2, smooth muscle, aorta [Source:NCBI gene;Acc:423787]
ENSGALG00000006351	6	20087175	20099497	FAS	Fas cell surface death receptor [Source:NCBI gene;Acc:395274]
ENSGALG00000006378	6	20166929	20179294	LIPA	lipase A, lysosomal acid type [Source:NCBI gene;Acc:423789]
ENSGALG00000045085	6	20187816	20191669	IFIT5	interferon induced protein with tetratricopeptide repeats 5 [Source:NCBI gene;Acc:423790]
ENSGALG00000006421	6	20194880	20203208	SLC16A12	solute carrier family 16 member 12 [Source:NCBI gene;Acc:423791]
ENSGALG00000034044	6	21022888	21057755	TBC1D12	TBC1 domain family member 12 [Source:NCBI gene;Acc:768541]
ENSGALG00000006966	6	22042154	22046776	ZNF518A	zinc finger protein 518A [Source:NCBI gene;Acc:428964]
ENSGALG00000006973	6	22051933	22144236	SH2D6	SH2 domain containing 6 [Source:NCBI gene;Acc:395733]
ENSGALG00000007045	6	22597002	22847758	ADGRA1	adhesion G protein-coupled receptor A1 [Source:NCBI gene;Acc:423825]
ENSGALG00000034189	6	23970223	23971207	LBX1	ladybird homeobox 1 [Source:NCBI gene;Acc:100431103]
ENSGALG00000036896	6	25152751	25192289	-	cilia and flagella associated protein 43 [Source:NCBI gene;Acc:423879]
ENSGALG00000038606	6	25190105	25192520	-	XP_015144201.1 cilia- and flagella-associated protein 43 isoform X2 [Gallus gallus]
ENSGALG00000008409	6	25196883	25205695	GSTO2	glutathione S-transferase omega 2 [Source:NCBI gene;Acc:423881]
ENSGALG00000025780	6	25217469	25219175	ITPRIP	inositol 1,4,5-trisphosphate receptor interacting protein [Source:NCBI gene;Acc:428979]
ENSGALG00000047291	6	36284761	36286737	-	RMC14216.1 hypothetical protein DUI87_09307 [Hirundo rustica rustica]
ENSGALG00000034655	6	36292713	36326373	ALDH18A1	aldehyde dehydrogenase 18 family member A1 [Source:NCBI gene;Acc:423976]
ENSGALG00000051783	6	36299339	36301375	-	RMB96164.1 hypothetical protein DUI87_27225 [Hirundo rustica rustica]
ENSGALG00000002864	6	7492006	7573415	LRRTM3	leucine rich repeat transmembrane neuronal 3 [Source:NCBI gene;Acc:423649]
ENSGALG00000002942	6	8516356	8663452	JMJD1C	jumonji domain containing 1C [Source:NCBI gene;Acc:423655]
ENSGALG00000003165	6	9774397	9819482	CCDC6	coiled-coil domain containing 6 [Source:NCBI gene;Acc:423666]
ENSGALG00000003172	6	9839922	9859361	SLC16A9	solute carrier family 16 member 9 [Source:NCBI gene;Acc:423667]
ENSGALG00000012156	7	29190336	29372124	DPP10	dipeptidyl peptidase like 10 [Source:NCBI gene;Acc:424280]
ENSGALG00000012362	7	30959190	31199600	THSD7B	thrombospondin type 1 domain containing 7B [Source:NCBI gene;Acc:424297]
ENSGALG00000012380	7	31376946	31407737	SPOPL	speckle type BTB/POZ protein like [Source:NCBI gene;Acc:424299]
ENSGALG00000012421	7	32698930	33027332	ARHGAP15	Rho GTPase activating protein 15 [Source:NCBI gene;Acc:424303]
ENSGALG00000012448	7	34556631	34570319	ORC4	origin recognition complex subunit 4 [Source:NCBI gene;Acc:424307]
ENSGALG00000003812	7	4582880	4684385	UBE2F	ubiquitin conjugating enzyme E2 F (putative) [Source:NCBI gene;Acc:424015]
ENSGALG00000047535	7	4583042	4587254	-	putative methyltransferase DDB_G0268948 [Source:NCBI gene;Acc:112532770]
ENSGALG00000047344	7	4591535	4593042	-	interferon lambda-3-like [Source:NCBI gene;Acc:112532795]
ENSGALG00000050548	7	4602121	4606398	-	putative methyltransferase DDB_G0268948 [Source:NCBI gene;Acc:107048987]
ENSGALG00000052146	7	4610682	4612191	IFNL3A	interferon lambda-3 A [Source:NCBI gene;Acc:770778]
ENSGALG00000004045	7	5234473	5522177	AGAP1	ArfGAP with GTPase domain, ankyrin repeat and PH domain 1 [Source:NCBI gene;Acc:424024]
ENSGALG00000006198	7	6913221	6923292	LSS	lanosterol synthase [Source:NCBI gene;Acc:424037]
ENSGALG00000006217	7	6928671	6931688	S100B	S100 calcium binding protein B [Source:NCBI gene;Acc:424038]
ENSGALG00000046150	7	6937112	6996514	DIP2A	disco interacting protein 2 homolog A [Source:NCBI gene;Acc:771400]
ENSGALG00000031122	8	1215190	1359430	NTNG1	netrin G1 [Source:NCBI gene;Acc:424336]
ENSGALG00000006167	8	15496216	15521468	LRRC8B	uncharacterized LOC107056693 [Source:NCBI gene;Acc:107056693]
ENSGALG00000006188	8	15524413	15545438	KYAT3	kynurenine aminotransferase 3 [Source:NCBI gene;Acc:424517]
ENSGALG00000006205	8	15547182	15564927	GTF2B	general transcription factor IIB [Source:NCBI gene;Acc:424518]
ENSGALG00000006284	8	16326269	16343226	SH3GLB1	SH3 domain containing GRB2 like endophilin B1 [Source:NCBI gene;Acc:424522]
ENSGALG00000006322	8	16349218	16362800	CLCA1	chloride channel accessory 1 [Source:NCBI gene;Acc:424523]
ENSGALG00000002090	8	1703384	1727662	GPSM2	G-protein signaling modulator 2 [Source:NCBI gene;Acc:424342]
ENSGALG00000002106	8	1724671	1738919	CLCC1	chloride channel CLIC like 1 [Source:NCBI gene;Acc:424343]
ENSGALG00000002129	8	1739634	1761181	WDR47	WD repeat domain 47 [Source:NCBI gene;Acc:424344]
ENSGALG00000036789	8	17785587	18095888	ADGRL2	adhesion G protein-coupled receptor L2 [Source:NCBI gene;Acc:424545]
ENSGALG00000047208	8	20767812	20771114	-	Kruppel-like factor 1 (erythroid) [Source:NCBI gene;Acc:424577]
ENSGALG00000010104	8	20771222	20800963	DMAP1	DNA methyltransferase 1 associated protein 1 [Source:NCBI gene;Acc:424578]
ENSGALG00000010106	8	20805578	20902813	ERI3	ERI1 exoribonuclease family member 3 [Source:NCBI gene;Acc:424579]
ENSGALG00000010243	8	21501345	21528251	PRDX1	peroxiredoxin 1 [Source:NCBI gene;Acc:424598]
ENSGALG00000010244	8	21508992	21528082	AKR1A1	aldo-keto reductase family 1 member A1 [Source:NCBI gene;Acc:424599]
ENSGALG00000010255	8	21528403	21538668	NASP	nuclear autoantigenic sperm protein [Source:NCBI gene;Acc:424600]
ENSGALG00000010276	8	21542371	21574425	GPBP1L1	GC-rich promoter binding protein 1 like 1 [Source:NCBI gene;Acc:424603]
ENSGALG00000002192	8	2418766	2492350	PTPRC	protein tyrosine phosphatase, receptor type C [Source:NCBI gene;Acc:386580]
ENSGALG00000010633	8	24796809	24805423	GPX7	glutathione peroxidase 7 [Source:NCBI gene;Acc:424643]
ENSGALG00000049577	8	24817656	24830769	SHISAL2A	family with sequence similarity 159 member A [Source:NCBI gene;Acc:424644]
ENSGALG00000049027	8	24835193	24837184	-	endogenous retrovirus group K member 9 Pol protein-like [Source:NCBI gene;Acc:107054036]
ENSGALG00000010857	8	26201306	26289893	DAB1	DAB1, reelin adaptor protein [Source:NCBI gene;Acc:374083]
ENSGALG00000033407	8	8616647	8821232	BRINP3	BMP/retinoic acid inducible neural specific 3 [Source:NCBI gene;Acc:429077]
ENSGALG00000006783	9	11648159	11698175	PLOD2	procollagen-lysine,2-oxoglutarate 5-dioxygenase 2 [Source:NCBI gene;Acc:424882]
ENSGALG00000038512	9	12538281	12559258	AGTR1	angiotensin II receptor type 1 [Source:NCBI gene;Acc:396065]
ENSGALG00000032577	9	20136600	20436791	MECOM	MDS1 and EVI1 complex locus [Source:NCBI gene;Acc:424997]
ENSGALG00000009458	9	20477304	20626551	-	multiple EGF-like-domains 6-like [Source:NCBI gene;Acc:424998]
ENSGALG00000009533	9	22123904	22133458	NMD3	NMD3 ribosome export adaptor [Source:NCBI gene;Acc:425009]
ENSGALG00000048373	9	22141733	22149734	-	serine palmitoyltransferase small subunit B-like [Source:NCBI gene;Acc:100859315]
ENSGALG00000052162	9	22149858	22245685	PPM1L	protein phosphatase, Mg2+/Mn2+ dependent 1L [Source:NCBI gene;Acc:429162]
ENSGALG00000009682	9	22884604	22895776	VEPH1	ventricular zone expressed PH domain containing 1 [Source:HGNC Symbol;Acc:HGNC:25735]
ENSGALG00000009699	9	22923588	22935534	CCNL1	cyclin L1 [Source:NCBI gene;Acc:425024]
ENSGALG00000010411	9	23911969	23940203	RNF13	ring finger protein 13 [Source:NCBI gene;Acc:396303]
ENSGALG00000028001	9	23940328	23945166	COMMD2	COMM domain containing 2 [Source:NCBI gene;Acc:425044]
ENSGALG00000010412	9	23950498	23990584	WWTR1	WW domain containing transcription regulator 1 [Source:NCBI gene;Acc:100859902]
ENSGALG00000010427	9	23998508	24002932	TM4SF4	transmembrane 4 L six family member 4 [Source:NCBI gene;Acc:771806]
ENSGALG00000006408	9	4846157	4851312	PIGX	phosphatidylinositol glycan anchor biosynthesis class X [Source:HGNC Symbol;Acc:HGNC:26046]
ENSGALG00000006405	9	4851073	4855829	CEP19	centrosomal protein 19 [Source:NCBI gene;Acc:424858]
ENSGALG00000006402	9	4855404	4859977	NRROS	negative regulator of reactive oxygen species [Source:NCBI gene;Acc:424857]
ENSGALG00000053490	9	4866971	4871302	FBXO45	F-box protein 45 [Source:NCBI gene;Acc:770111]
ENSGALG00000006395	9	4871958	4876064	WDR53	WD repeat domain 53 [Source:NCBI gene;Acc:770128]
ENSGALG00000006392	9	4879911	4889610	RNF168	ring finger protein 168 [Source:NCBI gene;Acc:770166]
ENSGALG00000006385	9	4891411	4917621	UBXN7	UBX domain protein 7 [Source:NCBI gene;Acc:424856]
ENSGALG00000006375	9	4917495	4926717	TM4SF19	transmembrane 4 L six family member 19 [Source:NCBI gene;Acc:424855]
ENSGALG00000006361	9	4921468	4924316	NEU4	sialidase 4 [Source:NCBI gene;Acc:429131]
ENSGALG00000006354	9	4924759	4930056	GAL3ST2	galactose-3-O-sulfotransferase 2 [Source:NCBI gene;Acc:424854]
ENSGALG00000039535	9	4934110	4943942	D2HGDH	D-2-hydroxyglutarate dehydrogenase [Source:NCBI gene;Acc:424853]
ENSGALG00000006317	9	4943378	4951651	ING5	inhibitor of growth family member 5 [Source:NCBI gene;Acc:424852]
ENSGALG00000006305	9	4951779	4957263	DTYMK	deoxythymidylate kinase [Source:NCBI gene;Acc:770258]
ENSGALG00000029819	9	8387258	8389147	SCG2	secretogranin II [Source:NCBI gene;Acc:101750767]
ENSGALG00000004959	9	9398655	9402191	IRS1	uncharacterized LOC107051846 [Source:NCBI gene;Acc:107051846]
ENSGALG00000004957	9	9424788	9454131	RHBDD1	rhomboid domain containing 1 [Source:NCBI gene;Acc:424800]

## Sheet: Table S4
Table S4. Putatively selected genes (top 5 % level Zθπ and ZFst values)
Gene stable ID	Chromosome	Gene start (bp)	Gene end (bp)	Gene name	Gene description
ENSGALG00000008120	10	19916361	19936011	TLE3	transducin like enhancer of split 3 [Source:NCBI gene;Acc:415568]
ENSGALG00000034100	10	20049223	20076407	UACA	uveal autoantigen with coiled-coil domains and ankyrin repeats [Source:NCBI gene;Acc:415569]
ENSGALG00000008146	10	20089839	20112252	MORF4L2	mortality factor 4 like 2 [Source:NCBI gene;Acc:554283]
ENSGALG00000004087	10	6784258	7036593	THSD4	thrombospondin type 1 domain containing 4 [Source:NCBI gene;Acc:415395]
ENSGALG00000052484	1	101276400	101277587	-	XP_014810274.1 PREDICTED: uncharacterized protein LOC106895380 [Calidris pugnax]
ENSGALG00000048907	1	101855695	101857266	-	XP_014810274.1 PREDICTED: uncharacterized protein LOC106895380 [Calidris pugnax]
ENSGALG00000054620	1	102352594	102353847	-	PKU41653.1 rna-directed dna polymerase from mobile element jockey-like [Limosa lapponica baueri]
ENSGALG00000053764	1	104196793	104251356	CYYR1	cysteine and tyrosine rich 1 [Source:NCBI gene;Acc:770067]
ENSGALG00000015835	1	105503331	105582844	GRIK1	glutamate ionotropic receptor kainate type subunit 1 [Source:NCBI gene;Acc:418489]
ENSGALG00000033974	1	10800773	10860504	HGF	hepatocyte growth factor [Source:NCBI gene;Acc:395941]
ENSGALG00000050082	1	10877917	10879590	-	PKU41653.1 rna-directed dna polymerase from mobile element jockey-like [Limosa lapponica baueri]
ENSGALG00000032349	11	11518646	11547898	CDH5	cadherin 5 [Source:NCBI gene;Acc:374068]
ENSGALG00000039985	11	12119543	12198657	CDH11	cadherin 11 [Source:NCBI gene;Acc:415797]
ENSGALG00000016217	1	112149411	112296680	-	lysine demethylase 6A [Source:NCBI gene;Acc:418556]
ENSGALG00000016224	1	112604059	112660963	MAOA	monoamine oxidase A [Source:NCBI gene;Acc:418563]
ENSGALG00000005319	11	12824211	12973016	CDH8	cadherin 8 [Source:NCBI gene;Acc:427553]
ENSGALG00000042400	1	113092779	113289308	CASK	calcium/calmodulin dependent serine protein kinase [Source:NCBI gene;Acc:418565]
ENSGALG00000044763	1	113186826	113189961	GPR82	G protein-coupled receptor 82 [Source:NCBI gene;Acc:101750076]
ENSGALG00000016236	1	113385291	113456709	-	ubiquitin specific peptidase 9, Y-linked [Source:NCBI gene;Acc:418569]
ENSGALG00000016238	1	113500610	113567673	MED14	mediator complex subunit 14 [Source:NCBI gene;Acc:418572]
ENSGALG00000016245	1	113671430	113729288	BCOR	BCL6 corepressor [Source:NCBI gene;Acc:418574]
ENSGALG00000005361	11	13953742	13961321	-	hypoxanthine-guanine phosphoribosyltransferase-like [Source:NCBI gene;Acc:769866]
ENSGALG00000034395	11	13961809	13964827	NUDT7	nudix hydrolase 7 [Source:NCBI gene;Acc:415800]
ENSGALG00000013225	11	13982142	14025331	VAT1L	vesicle amine transport 1 like [Source:NCBI gene;Acc:430410]
ENSGALG00000013223	11	14040581	14047502	CLEC3A	C-type lectin domain family 3 member A [Source:NCBI gene;Acc:425961]
ENSGALG00000050479	11	14172848	14174050	-	AAC60281.1 unknown [Gallus gallus]
ENSGALG00000026258	11	14531508	14691257	MAF	MAF bZIP transcription factor [Source:NCBI gene;Acc:693248]
ENSGALG00000016268	1	114751100	115013873	-	chromosome 1 open reading frame, human CXORF59 [Source:NCBI gene;Acc:418583]
ENSGALG00000000713	11	19493186	19635682	ZFHX3	zinc finger homeobox 3 [Source:NCBI gene;Acc:395682]
ENSGALG00000016834	1	138951176	139094938	MCF2L	MCF.2 cell line derived transforming sequence like [Source:NCBI gene;Acc:418748]
ENSGALG00000041644	1	139115577	139175402	ATP11A	ATPase phospholipid transporting 11A [Source:NCBI gene;Acc:418749]
ENSGALG00000008060	1	14593473	14674699	PRKAR2B	protein kinase cAMP-dependent type II regulatory subunit beta [Source:NCBI gene;Acc:769420]
ENSGALG00000008050	1	14682620	14697934	HBP1	HMG-box transcription factor 1 [Source:NCBI gene;Acc:417705]
ENSGALG00000041036	11	4645274	4873781	FTO	FTO, alpha-ketoglutarate dependent dioxygenase [Source:NCBI gene;Acc:415718]
ENSGALG00000055122	1	151154445	151155893	-	RMC21953.1 hypothetical protein DUI87_02824 [Hirundo rustica rustica]
ENSGALG00000034649	11	5223979	5345307	TOX3	TOX high mobility group box family member 3 [Source:NCBI gene;Acc:415724]
ENSGALG00000017009	1	170597186	170650244	KPNA3	karyopherin subunit alpha 3 [Source:NCBI gene;Acc:418870]
ENSGALG00000017010	1	170670674	170685701	SPRYD7	SPRY domain containing 7 [Source:NCBI gene;Acc:418871]
ENSGALG00000017139	1	180355361	180392875	-	zinc finger MYM-type containing 2 [Source:NCBI gene;Acc:418954]
ENSGALG00000039403	1	21072336	21395611	GRM8	glutamate metabotropic receptor 8 [Source:NCBI gene;Acc:427853]
ENSGALG00000007780	12	16666749	16682429	EIF4E3	eukaryotic translation initiation factor 4E family member 3 [Source:NCBI gene;Acc:416093]
ENSGALG00000054150	12	16693283	16694425	GPR27	G protein-coupled receptor 173 [Source:NCBI gene;Acc:416094]
ENSGALG00000007785	12	16703105	16707773	PROK2	prokineticin 2 [Source:NCBI gene;Acc:771674]
ENSGALG00000026838	1	25905669	25955951	MDFIC	MyoD family inhibitor domain containing [Source:NCBI gene;Acc:417774]
ENSGALG00000009435	1	26502865	26529724	PPP1R3A	protein phosphatase 1 regulatory subunit 3A [Source:NCBI gene;Acc:101747406]
ENSGALG00000009492	1	28562689	28571188	DNAJB9	DnaJ heat shock protein family (Hsp40) member B9 [Source:NCBI gene;Acc:417783]
ENSGALG00000009494	1	28571393	28579128	THAP5	THAP domain containing 5 [Source:NCBI gene;Acc:417784]
ENSGALG00000047903	13	1104646	1110109	-	XP_025010647.1 protocadherin beta-15-like [Gallus gallus]
ENSGALG00000048862	13	1114410	1118633	-	XP_025010746.1 protocadherin beta-15-like [Gallus gallus]
ENSGALG00000048086	13	1276233	1278221	-	XP_025010696.1 protocadherin beta-15-like [Gallus gallus]
ENSGALG00000052992	13	1288658	1290097	-	XP_015149018.1 protocadherin beta-15 [Gallus gallus]
ENSGALG00000009755	1	31842742	31886512	LRIG3	leucine rich repeats and immunoglobulin like domains 3 [Source:NCBI gene;Acc:417813]
ENSGALG00000028565	13	2579691	2627833	PCDHGC3	Gallus gallus protocadherin gamma subfamily A, 2 (PCDHGA2), mRNA. [Source:RefSeq mRNA;Acc:NM_001245037]
ENSGALG00000053457	13	2602601	2611672	PCDHGC5	protocadherin gamma subfamily C, 5 [Source:HGNC Symbol;Acc:HGNC:8718]
ENSGALG00000050703	13	911473	917347	-	protocadherin beta-15-like [Source:NCBI gene;Acc:107049052]
ENSGALG00000050242	13	938739	940907	-	protocadherin beta-4-like [Source:NCBI gene;Acc:107054464]
ENSGALG00000044463	13	946963	950066	-	XP_015148992.1 protocadherin beta-15-like [Gallus gallus]
ENSGALG00000051286	13	957613	964062	-	XP_015148990.2 protocadherin beta-15 [Gallus gallus]
ENSGALG00000045780	13	972399	974012	-	XP_015148989.2 protocadherin beta-15-like [Gallus gallus]
ENSGALG00000047118	13	983713	985344	-	XP_015148993.1 protocadherin beta-15-like [Gallus gallus]
ENSGALG00000010958	1	40280597	40569224	PPFIA2	PTPRF interacting protein alpha 2 [Source:NCBI gene;Acc:417877]
ENSGALG00000034325	14	11259785	11527885	RBFOX1	RNA binding protein, fox-1 homolog 1 [Source:NCBI gene;Acc:416645]
ENSGALG00000031416	14	13632241	13656290	UBN1	ubinuclein 1 [Source:NCBI gene;Acc:416398]
ENSGALG00000002201	14	13658840	13679023	PPL	periplakin [Source:NCBI gene;Acc:408044]
ENSGALG00000045093	1	42813465	42822840	-	chromosome 1 C12orf50 homolog [Source:NCBI gene;Acc:417885]
ENSGALG00000011168	1	42829927	42836694	C12orf29	chromosome 1 C12orf29 homolog [Source:NCBI gene;Acc:417886]
ENSGALG00000049176	1	42836699	42851268	-	XP_004937659.1 centrosomal protein of 290 kDa [Gallus gallus]
ENSGALG00000051263	1	42863331	42867926	-	XP_004937659.1 centrosomal protein of 290 kDa [Gallus gallus]
ENSGALG00000011177	1	42869836	42885028	-	XP_004937659.1 centrosomal protein of 290 kDa [Gallus gallus]
ENSGALG00000033106	1	42888363	42945679	TMTC3	transmembrane and tetratricopeptide repeat containing 3 [Source:NCBI gene;Acc:417888]
ENSGALG00000011276	1	44429339	44433309	BTG1	BTG anti-proliferation factor 1 [Source:NCBI gene;Acc:396295]
ENSGALG00000011285	1	44855280	44869564	-	nudix hydrolase 4 [Source:NCBI gene;Acc:417897]
ENSGALG00000030515	1	44872359	44891392	UBE2N	ubiquitin conjugating enzyme E2 N [Source:NCBI gene;Acc:417898]
ENSGALG00000011293	1	44901269	44908500	MRPL42	mitochondrial ribosomal protein L42 [Source:NCBI gene;Acc:417899]
ENSGALG00000050619	1	44923615	44927604	SOCS2	suppressor of cytokine signaling 2 [Source:NCBI gene;Acc:395219]
ENSGALG00000011297	1	44934717	45010543	CRADD	CASP2 and RIPK1 domain containing adaptor with death domain [Source:NCBI gene;Acc:417900]
ENSGALG00000011327	1	45354985	45399450	NR2C1	nuclear receptor subfamily 2, group C, member 1 [Source:NCBI gene;Acc:373913]
ENSGALG00000011342	1	45405227	45469802	FGD6	FYVE, RhoGEF and PH domain containing 6 [Source:NCBI gene;Acc:417908]
ENSGALG00000012285	1	50999516	51007562	BAIAP2L2	BAI1 associated protein 2 like 2 [Source:NCBI gene;Acc:418029]
ENSGALG00000036897	1	51008968	51016634	SLC16A8	solute carrier family 16 member 8 [Source:NCBI gene;Acc:396041]
ENSGALG00000041823	1	51019143	51030492	PICK1	protein interacting with PRKCA 1 [Source:NCBI gene;Acc:418030]
ENSGALG00000012290	1	51055215	51064410	SOX10	SRY-box 10 [Source:NCBI gene;Acc:395573]
ENSGALG00000012291	1	51067332	51070945	POLR2F	RNA polymerase II subunit F [Source:NCBI gene;Acc:395486]
ENSGALG00000012293	1	51071012	51075308	C22orf23	chromosome 1 C22orf23 homolog [Source:NCBI gene;Acc:418031]
ENSGALG00000012265	1	51075320	51093611	MICALL1	MICAL like 1 [Source:NCBI gene;Acc:418032]
ENSGALG00000012755	1	55281097	55330373	IGF-I	insulin like growth factor 1 [Source:NCBI gene;Acc:418090]
ENSGALG00000004650	15	6478762	6514166	BRAP	BRCA1 associated protein [Source:NCBI gene;Acc:772041]
ENSGALG00000004725	15	6505287	6514051	-	acyl-CoA dehydrogenase family member 10-like [Source:NCBI gene;Acc:107057078]
ENSGALG00000004743	15	6514818	6534275	MAPKAPK5	mitogen-activated protein kinase-activated protein kinase 5 [Source:NCBI gene;Acc:373929]
ENSGALG00000021341	15	6541220	6543679	ADAM20	ADAM metallopeptidase domain 20 [Source:NCBI gene;Acc:404294]
ENSGALG00000004760	15	6543749	6557011	TMEM116	transmembrane protein 116 [Source:NCBI gene;Acc:416881]
ENSGALG00000023510	15	6557193	6561304	ERP29	endoplasmic reticulum protein 29 [Source:NCBI gene;Acc:416882]
ENSGALG00000041821	15	6563515	6588861	NAA25	N(alpha)-acetyltransferase 25, NatB auxiliary subunit [Source:NCBI gene;Acc:416883]
ENSGALG00000043208	15	6590284	6599691	TRAFD1	TRAF-type zinc finger domain containing 1 [Source:NCBI gene;Acc:416884]
ENSGALG00000032685	15	6603817	6667047	HECTD4	HECT domain containing E3 ubiquitin protein ligase 4 [Source:NCBI gene;Acc:426582]
ENSGALG00000005062	15	6973568	6988195	FOXN4	forkhead box N4 [Source:NCBI gene;Acc:416898]
ENSGALG00000005122	15	7006773	7029577	MYO1H	myosin IH [Source:NCBI gene;Acc:768372]
ENSGALG00000005138	15	7032217	7041287	KCTD10	potassium channel tetramerization domain containing 10 [Source:NCBI gene;Acc:416900]
ENSGALG00000013851	15	7042382	7058329	UBE3B	ubiquitin protein ligase E3B [Source:NCBI gene;Acc:776286]
ENSGALG00000012894	1	57808038	57809438	CHRM2	cholinergic receptor muscarinic 2 [Source:NCBI gene;Acc:418126]
ENSGALG00000012998	1	60852680	60917603	WNT5B	Wnt family member 5B [Source:NCBI gene;Acc:418154]
ENSGALG00000035533	1	60925606	60965997	ADIPOR2	adiponectin receptor 2 [Source:NCBI gene;Acc:418155]
ENSGALG00000036964	1	60970968	61033953	-	XP_015141621.1 voltage-dependent calcium channel subunit alpha-2/delta-4 [Gallus gallus]
ENSGALG00000013008	1	60978921	60980846	CHUNK-1	CHUNK-1 protein [Source:NCBI gene;Acc:395640]
ENSGALG00000013007	1	61045233	61073779	-	EOB08157.1 Voltage-dependent calcium channel subunit alpha-2/delta-4, partial [Anas platyrhynchos]
ENSGALG00000050288	1	61103336	61144857	DCP1B	decapping mRNA 1B [Source:NCBI gene;Acc:772197]
ENSGALG00000033887	1	61607575	61627406	IL17RA	interleukin 17 receptor A [Source:NCBI gene;Acc:418158]
ENSGALG00000013026	1	61644952	61654448	HDHD5	cat eye syndrome chromosome region, candidate 5 [Source:NCBI gene;Acc:418159]
ENSGALG00000013031	1	61651327	61672321	CECR1	cat eye syndrome chromosome region, candidate 1 [Source:NCBI gene;Acc:418160]
ENSGALG00000013085	1	62781911	62930757	PTPRO	protein tyrosine phosphatase, receptor type O [Source:NCBI gene;Acc:373911]
ENSGALG00000013095	1	63109353	63163425	DERA	deoxyribose-phosphate aldolase [Source:NCBI gene;Acc:418176]
ENSGALG00000036358	1	63351924	63412998	LMO3	LIM domain only 3 [Source:NCBI gene;Acc:418179]
ENSGALG00000013134	1	64349798	64514784	PLEKHA5	pleckstrin homology domain containing A5 [Source:NCBI gene;Acc:418183]
ENSGALG00000031293	1	65230075	65281262	SLCO1A2	solute carrier organic anion transporter family member 1A2 [Source:NCBI gene;Acc:418190]
ENSGALG00000013168	1	65265009	65268984	IAPP	islet amyloid polypeptide [Source:NCBI gene;Acc:396362]
ENSGALG00000013173	1	65298236	65313377	PYROXD1	pyridine nucleotide-disulphide oxidoreductase domain 1 [Source:NCBI gene;Acc:418191]
ENSGALG00000013174	1	65317661	65337020	RECQL	RecQ like helicase [Source:NCBI gene;Acc:378910]
ENSGALG00000033855	1	65337341	65349940	GOLT1B	golgi transport 1B [Source:NCBI gene;Acc:418192]
ENSGALG00000013177	1	65359495	65418925	BCAT1	branched chain amino acid transaminase 1 [Source:NCBI gene;Acc:418193]
ENSGALG00000032768	1	65833774	66173568	SOX5	SRY-box 5 [Source:NCBI gene;Acc:418195]
ENSGALG00000051324	1	66353692	66355083	-	AAC60281.1 unknown [Gallus gallus]
ENSGALG00000014234	1	70567704	70663626	ATXN10	ataxin 10 [Source:NCBI gene;Acc:418245]
ENSGALG00000014551	1	71309071	71524675	-	tetratricopeptide repeat protein 38-like [Source:NCBI gene;Acc:426599]
ENSGALG00000013911	1	71375201	71400743	ZC3HAV1	zinc finger CCCH-type containing, antiviral 1 [Source:NCBI gene;Acc:426315]
ENSGALG00000029606	18	564255	586932	MYH1E	myosin, heavy chain 1E, skeletal muscle (similar to human myosin, heavy chain 1, skeletal muscle, adult) [Source:NCBI gene;Acc:427788]
ENSGALG00000003532	18	6885268	6892792	DDX5	DEAD-box helicase 5 [Source:NCBI gene;Acc:395629]
ENSGALG00000003540	18	6895937	6909697	CEP95	centrosomal protein 95 [Source:NCBI gene;Acc:417419]
ENSGALG00000003566	18	6912721	6941858	SMURF2	SMAD specific E3 ubiquitin protein ligase 2 [Source:NCBI gene;Acc:427809]
ENSGALG00000015353	1	88325470	88449177	BBX	BBX, HMG-box containing [Source:NCBI gene;Acc:418407]
ENSGALG00000015446	1	93077757	93187518	POU2F1	POU class 2 homeobox 1 [Source:NCBI gene;Acc:396463]
ENSGALG00000015461	1	93327859	93348148	-	B6.1 [Source:NCBI gene;Acc:396098]
ENSGALG00000053667	1	93356698	93367762	-	CD2 molecule [Source:NCBI gene;Acc:768858]
ENSGALG00000015464	1	93435286	93470481	PTGFRN	prostaglandin F2 receptor inhibitor [Source:NCBI gene;Acc:418449]
ENSGALG00000036738	1	93596025	93648691	IGSF3	immunoglobulin superfamily member 3 [Source:NCBI gene;Acc:418451]
ENSGALG00000015473	1	93651767	93662293	ADPRH	ADP-ribosylarginine hydrolase [Source:NCBI gene;Acc:418452]
ENSGALG00000015474	1	93674849	93698837	CD80	CD80 molecule [Source:NCBI gene;Acc:768950]
ENSGALG00000024480	1	93698488	93704946	TIMMDC1	translocase of inner mitochondrial membrane domain containing 1 [Source:NCBI gene;Acc:418453]
ENSGALG00000015480	1	93705780	93721328	POGLUT1	protein O-glucosyltransferase 1 [Source:NCBI gene;Acc:418455]
ENSGALG00000015488	1	93889971	93891173	GJA8	gap junction protein alpha 8 [Source:NCBI gene;Acc:395846]
ENSGALG00000015491	1	93900144	93923220	GPR89A	G protein-coupled receptor 89A [Source:NCBI gene;Acc:418459]
ENSGALG00000015492	1	93917559	93930207	PDZK1	PDZ domain containing 1 pseudogene 1 [Source:NCBI gene;Acc:418460]
ENSGALG00000015497	1	94356495	94376726	VGLL3	vestigial like family member 3 [Source:NCBI gene;Acc:418462]
ENSGALG00000042771	1	96501042	96681455	GBE1	1,4-alpha-glucan branching enzyme 1 [Source:NCBI gene;Acc:427964]
ENSGALG00000005139	19	7424483	7453824	CLTC	clathrin heavy chain [Source:NCBI gene;Acc:395272]
ENSGALG00000005150	19	7455383	7456543	PTRH2	peptidyl-tRNA hydrolase 2 [Source:NCBI gene;Acc:417634]
ENSGALG00000005160	19	7456617	7512591	VMP1	vacuole membrane protein 1 [Source:NCBI gene;Acc:417635]
ENSGALG00000035421	20	10750391	10753196	SNRPN	small nuclear ribonucleoprotein polypeptide N [Source:NCBI gene;Acc:395298]
ENSGALG00000049958	20	10750639	10752778	-	TRY63885.1 hypothetical protein TCAL_15241 [Tigriopus californicus]
ENSGALG00000006974	20	10753853	10760204	DDX27	DEAD-box helicase 27 [Source:NCBI gene;Acc:419308]
ENSGALG00000007709	20	11969172	11990669	RTFDC1	replication termination factor 2 domain containing 1 [Source:NCBI gene;Acc:419329]
ENSGALG00000007717	20	11976791	11984112	GCNT7	glucosaminyl (N-acetyl) transferase family member 7 [Source:NCBI gene;Acc:769120]
ENSGALG00000007744	20	11992062	12008045	CASS4	Cas scaffold protein family member 4 [Source:HGNC Symbol;Acc:HGNC:15878]
ENSGALG00000006797	2	10527604	10822309	ADARB2	adenosine deaminase, RNA specific B2 (inactive) [Source:NCBI gene;Acc:420461]
ENSGALG00000034188	2	121112771	121187441	PAG1	phosphoprotein membrane anchor with glycosphingolipid microdomains 1 [Source:NCBI gene;Acc:420195]
ENSGALG00000034294	2	122936917	122954777	ATP6V0D2	ATPase H+ transporting V0 subunit d2 [Source:NCBI gene;Acc:420210]
ENSGALG00000041795	2	122974548	123034608	WWP1	WW domain containing E3 ubiquitin protein ligase 1 [Source:NCBI gene;Acc:420212]
ENSGALG00000031248	2	123036659	123049268	RMDN1	regulator of microtubule dynamics 1 [Source:NCBI gene;Acc:420213]
ENSGALG00000032031	2	123570466	123745959	MMP16	matrix metallopeptidase 16 [Source:NCBI gene;Acc:396116]
ENSGALG00000037686	2	124273535	124294981	NBN	nibrin [Source:NCBI gene;Acc:374246]
ENSGALG00000036990	2	124297207	124306416	DECR1	2,4-dienoyl-CoA reductase 1, mitochondrial [Source:NCBI gene;Acc:420218]
ENSGALG00000032282	2	124313161	124331362	CALB1	calbindin 1 [Source:NCBI gene;Acc:396519]
ENSGALG00000041493	2	125727025	125734631	-	XP_026653654.1 protein FAM92A isoform X1 [Zonotrichia albicollis]
ENSGALG00000046258	2	125727121	125745498	-	family with sequence similarity 92 member A [Source:NCBI gene;Acc:428371]
ENSGALG00000048883	2	127179200	127181416	-	XP_015711588.1 protein LYRIC isoform X1 [Coturnix japonica]
ENSGALG00000034050	2	127179558	127211005	-	metadherin [Source:NCBI gene;Acc:101751823]
ENSGALG00000007095	2	13054990	13100900	CUL2	cullin 2 [Source:NCBI gene;Acc:420467]
ENSGALG00000035140	2	26570971	26585564	TMEM106B	transmembrane protein 106B [Source:NCBI gene;Acc:420586]
ENSGALG00000035504	2	27273383	27337505	ETV1	ETS variant 1 [Source:NCBI gene;Acc:395748]
ENSGALG00000033561	2	27388794	27720368	DGKB	diacylglycerol kinase beta [Source:NCBI gene;Acc:772367]
ENSGALG00000010792	2	27838091	28021352	AGMO	alkylglycerol monooxygenase [Source:NCBI gene;Acc:772374]
ENSGALG00000010794	2	28039372	28092164	MEOX2	mesenchyme homeobox 2 [Source:NCBI gene;Acc:374137]
ENSGALG00000010795	2	28279818	28389303	CRPPA	isoprenoid synthase domain containing [Source:NCBI gene;Acc:420591]
ENSGALG00000034024	2	30628323	30744614	RAPGEF5	Rap guanine nucleotide exchange factor 5 [Source:NCBI gene;Acc:100857462]
ENSGALG00000030455	2	32987174	33160334	JAZF1	JAZF zinc finger 1 [Source:NCBI gene;Acc:420633]
ENSGALG00000011164	2	33620223	33781928	-	chimerin 2 [Source:NCBI gene;Acc:428437]
ENSGALG00000011226	2	34034015	34140082	ANKRD28	ankyrin repeat domain 28 [Source:NCBI gene;Acc:420640]
ENSGALG00000034986	23	5629441	5635866	HEYL	hes related family bHLH transcription factor with YRPW motif-like [Source:NCBI gene;Acc:771101]
ENSGALG00000003816	23	5644988	5652023	NT5C1A	5'-nucleotidase, cytosolic IA [Source:NCBI gene;Acc:419675]
ENSGALG00000003829	23	5653211	5655702	HPCAL4	hippocalcin like 4 [Source:NCBI gene;Acc:419676]
ENSGALG00000003838	23	5656815	5662254	-	protein FAM49A-like [Source:NCBI gene;Acc:419677]
ENSGALG00000003851	23	5664869	5678872	TRIT1	tRNA isopentenyltransferase 1 [Source:NCBI gene;Acc:419678]
ENSGALG00000024047	23	5680673	5684455	MYCL	v-myc avian myelocytomatosis viral oncogene lung carcinoma derived homolog [Source:NCBI gene;Acc:428231]
ENSGALG00000003879	23	5688384	5696791	MFSD2A	major facilitator superfamily domain containing 2A [Source:NCBI gene;Acc:419679]
ENSGALG00000036294	23	5701544	5708612	CAP1	adenylate cyclase associated protein 1 [Source:NCBI gene;Acc:419680]
ENSGALG00000003936	23	5709280	5713960	PPT1	palmitoyl-protein thioesterase 1 [Source:NCBI gene;Acc:419681]
ENSGALG00000011278	2	35794568	35834790	KAT2B	lysine acetyltransferase 2B [Source:NCBI gene;Acc:428441]
ENSGALG00000011281	2	35837240	35842547	SGO1	shugoshin 1 [Source:NCBI gene;Acc:420650]
ENSGALG00000039920	2	40962383	40987688	SNRK	SNF related kinase [Source:NCBI gene;Acc:420675]
ENSGALG00000007848	24	6135796	6138663	PTS	6-pyruvoyltetrahydropterin synthase [Source:NCBI gene;Acc:374144]
ENSGALG00000007868	24	6140068	6160788	BCO2	beta-carotene oxygenase 2 [Source:NCBI gene;Acc:419792]
ENSGALG00000007882	24	6178908	6183667	-	chromosome 24 C11orf57 homolog [Source:NCBI gene;Acc:419794]
ENSGALG00000047403	24	6183191	6186368	PIH1D2	PIH1 domain containing 2 [Source:NCBI gene;Acc:419795]
ENSGALG00000007904	24	6188496	6194932	DLAT	dihydrolipoamide S-acetyltransferase [Source:NCBI gene;Acc:419796]
ENSGALG00000007929	24	6196567	6228780	DIXDC1	DIX domain containing 1 [Source:NCBI gene;Acc:419798]
ENSGALG00000040842	24	6227008	6259713	HSPB2	heat shock protein family B (small) member 2 [Source:NCBI gene;Acc:414136]
ENSGALG00000032467	24	6229478	6236297	C11orf52	chromosome 24 open reading frame, human C11orf52 [Source:NCBI gene;Acc:770939]
ENSGALG00000007945	24	6239995	6246232	CRYAB	crystallin alpha B [Source:NCBI gene;Acc:396089]
ENSGALG00000007950	24	6247051	6248737	C11orf1	chromosome 24 C11orf1 homolog [Source:NCBI gene;Acc:419799]
ENSGALG00000007967	24	6250001	6254540	FDXACB1	ALG9, alpha-1,2-mannosyltransferase [Source:NCBI gene;Acc:428255]
ENSGALG00000021174	24	6256410	6281701	-	ALG9, alpha-1,2-mannosyltransferase [Source:NCBI gene;Acc:428255]
ENSGALG00000000568	26	429845	474775	LGR6	leucine rich repeat containing G protein-coupled receptor 6 [Source:HGNC Symbol;Acc:HGNC:19719]
ENSGALG00000012790	2	64524991	64561164	DSP	desmoplakin [Source:NCBI gene;Acc:420869]
ENSGALG00000035499	26	501760	510830	SKIV2L	Ski2 like RNA helicase [Source:NCBI gene;Acc:421171]
ENSGALG00000000518	26	510087	522316	KLHL12	kelch like family member 12 [Source:NCBI gene;Acc:101748977]
ENSGALG00000000436	26	522606	523803	RABIF	RAB interacting factor [Source:NCBI gene;Acc:421170]
ENSGALG00000040586	26	526440	534597	TUBA3E	tubulin, alpha 3e [Source:NCBI gene;Acc:421169]
ENSGALG00000033170	2	66990175	67383301	GMDS	GDP-mannose 4,6-dehydratase [Source:NCBI gene;Acc:420890]
ENSGALG00000012845	2	67521992	67599260	MYLK4	myosin light chain kinase family member 4 [Source:NCBI gene;Acc:420893]
ENSGALG00000012856	2	67588349	67613675	WRNIP1	Werner helicase interacting protein 1 [Source:NCBI gene;Acc:395089]
ENSGALG00000043252	2	67714111	67721182	OVALX	ovalbumin-related protein X (SERPINB14C) [Source:NCBI gene;Acc:420898]
ENSGALG00000012872	2	67733489	67745143	SERPINB11	serpin family B member 12 [Source:NCBI gene;Acc:420899]
ENSGALG00000012873	2	67749398	67762854	SERPINB5	serpin family B member 5 [Source:NCBI gene;Acc:420900]
ENSGALG00000012923	2	71193073	71261863	CDH9	cadherin 9 [Source:NCBI gene;Acc:428487]
ENSGALG00000012952	2	75358894	75406459	BASP1	brain abundant membrane attached signal protein 1 [Source:NCBI gene;Acc:373905]
ENSGALG00000041204	27	6056993	6081137	IGF2BP1	insulin like growth factor 2 mRNA binding protein 1 [Source:NCBI gene;Acc:395953]
ENSGALG00000001299	27	6090482	6098133	GIP	gastric inhibitory polypeptide [Source:NCBI gene;Acc:419989]
ENSGALG00000001309	27	6094182	6101707	SNF8	SNF8, ESCRT-II complex subunit [Source:NCBI gene;Acc:419990]
ENSGALG00000001315	27	6104309	6113729	UBE2Z	ubiquitin conjugating enzyme E2 Z [Source:NCBI gene;Acc:419991]
ENSGALG00000001330	27	6115324	6117913	ATP5MC1	ATP synthase, H+ transporting, mitochondrial Fo complex subunit C1 (subunit 9) [Source:NCBI gene;Acc:419992]
ENSGALG00000001525	27	6118078	6127639	-	calcium binding and coiled-coil domain 2 [Source:NCBI gene;Acc:419993]
ENSGALG00000013100	2	80852532	80991947	GRB10	growth factor receptor bound protein 10 [Source:NCBI gene;Acc:420948]
ENSGALG00000054174	28	1370732	1372658	-	granzyme G-like [Source:NCBI gene;Acc:100858579]
ENSGALG00000044661	28	1374946	1377025	-	cathepsin G [Source:NCBI gene;Acc:426049]
ENSGALG00000013371	28	1380917	1382110	S1PR4	sphingosine-1-phosphate receptor 4 [Source:NCBI gene;Acc:430495]
ENSGALG00000013369	28	1383268	1393884	NCLN	nicalin [Source:NCBI gene;Acc:426048]
ENSGALG00000027147	28	1395132	1397739	-	SUB1 homolog (S. cerevisiae)-like 1 [Source:NCBI gene;Acc:771551]
ENSGALG00000026716	28	1399710	1430678	CELF5	CUGBP, Elav-like family member 5 [Source:NCBI gene;Acc:425867]
ENSGALG00000012860	28	1430606	1436103	HSD11B1L	hydroxysteroid 11-beta dehydrogenase 1 like [Source:NCBI gene;Acc:408034]
ENSGALG00000049273	28	1436071	1438812	MICOS13	chromosome 19 open reading frame 70 [Source:NCBI gene;Acc:100858091]
ENSGALG00000013365	28	1439512	1454067	-	scaffold attachment factor B [Source:NCBI gene;Acc:426047]
ENSGALG00000001812	28	1582029	1594481	ATCAY	ATCAY, caytaxin [Source:NCBI gene;Acc:420094]
ENSGALG00000001806	28	1615042	1616784	-	fucosyltransferase 6 [Source:NCBI gene;Acc:428341]
ENSGALG00000021647	28	1622219	1636765	NRTN	neurturin [Source:NCBI gene;Acc:428340]
ENSGALG00000054779	2	88549404	88552655	FAM206A	family with sequence similarity 206 member A [Source:NCBI gene;Acc:420983]
ENSGALG00000013209	2	88557203	88570501	SLC39A6	solute carrier family 39 member 6 [Source:NCBI gene;Acc:420984]
ENSGALG00000013775	2	95113245	95216691	CDH19	cadherin 19 [Source:NCBI gene;Acc:421029]
ENSGALG00000043587	3	96212	167859	CCDC88A	coiled-coil domain containing 88A [Source:NCBI gene;Acc:421210]
ENSGALG00000054948	3	104690243	104715074	-	XP_032299319.1 dystrobrevin beta isoform X11 [Coturnix japonica]
ENSGALG00000038191	3	104724033	104740102	-	KFO53822.1 Dystrobrevin beta, partial [Corvus brachyrhynchos]
ENSGALG00000016531	3	104750809	104834649	ASXL2	additional sex combs like 2, transcriptional regulator [Source:NCBI gene;Acc:421993]
ENSGALG00000029012	3	110568078	110761454	-	eva-1 homolog A, regulator of programmed cell death [Source:NCBI gene;Acc:422065]
ENSGALG00000016731	3	110772760	110779590	MRPL19	mitochondrial ribosomal protein L19 [Source:NCBI gene;Acc:422066]
ENSGALG00000016732	3	110783853	110802840	-	XP_031460773.1 GC-rich sequence DNA-binding factor 2 [Phasianus colchicus]
ENSGALG00000041626	3	11084141	11176485	MEIS1	Meis homeobox 1 [Source:NCBI gene;Acc:395589]
ENSGALG00000039720	3	16759348	16843993	MAP4K3	mitogen-activated protein kinase kinase kinase kinase 3 [Source:NCBI gene;Acc:425965]
ENSGALG00000049137	3	16929944	16971787	SHLD1	shieldin complex subunit 1 [Source:HGNC Symbol;Acc:HGNC:26318]
ENSGALG00000046616	3	16985845	16997906	CHGB	chromogranin B [Source:NCBI gene;Acc:421312]
ENSGALG00000009169	3	17001496	17013624	TRMT6	tRNA methyltransferase 6 [Source:NCBI gene;Acc:421313]
ENSGALG00000009195	3	17013679	17028855	MCM8	minichromosome maintenance 8 homologous recombination repair factor [Source:NCBI gene;Acc:421314]
ENSGALG00000009214	3	17029870	17035028	CRLS1	cardiolipin synthase 1 [Source:NCBI gene;Acc:428559]
ENSGALG00000009219	3	17045413	17078471	C3H1orf95	chromosome 3 C1orf95 homolog [Source:NCBI gene;Acc:421315]
ENSGALG00000042816	3	17738450	17778887	TP53BP2	tumor protein p53 binding protein 2 [Source:NCBI gene;Acc:421329]
ENSGALG00000009360	3	17779866	17799623	CAPN2	calpain 2 [Source:NCBI gene;Acc:395963]
ENSGALG00000009382	3	17803816	17833090	CAPN8	calpain 8 [Source:NCBI gene;Acc:428561]
ENSGALG00000037504	3	190028	207682	CFAP36	cilia and flagella associated protein 36 [Source:NCBI gene;Acc:421209]
ENSGALG00000030810	3	209984	233725	-	protein phosphatase 4 regulatory subunit 3B [Source:NCBI gene;Acc:426680]
ENSGALG00000043545	3	234360	253444	PNPT1	polyribonucleotide nucleotidyltransferase 1 [Source:NCBI gene;Acc:421206]
ENSGALG00000009906	3	23082392	23132592	UBR2	ubiquitin protein ligase E3 component n-recognin 2 [Source:NCBI gene;Acc:421387]
ENSGALG00000009909	3	23141809	23151326	PRPH2	peripherin 2 [Source:NCBI gene;Acc:395899]
ENSGALG00000048103	3	23161831	23163024	TBCC	tubulin folding cofactor C [Source:NCBI gene;Acc:428567]
ENSGALG00000009911	3	23186938	23204981	BICRAL	GLTSCR1 like [Source:NCBI gene;Acc:428568]
ENSGALG00000009915	3	23698626	23850581	EML4	echinoderm microtubule associated protein like 4 [Source:NCBI gene;Acc:771345]
ENSGALG00000037901	3	269054	321343	EFEMP1	EGF containing fibulin like extracellular matrix protein 1 [Source:NCBI gene;Acc:428543]
ENSGALG00000009932	3	25096501	25247758	THADA	THADA, armadillo repeat containing [Source:NCBI gene;Acc:421398]
ENSGALG00000030691	3	25523064	25581617	PPM1B	protein phosphatase, Mg2+/Mn2+ dependent 1B [Source:NCBI gene;Acc:421404]
ENSGALG00000009973	3	25588912	25603301	SLC3A1	solute carrier family 3 member 1 [Source:NCBI gene;Acc:428569]
ENSGALG00000009981	3	25603481	25620190	PREPL	prolyl endopeptidase-like [Source:NCBI gene;Acc:421405]
ENSGALG00000035800	3	25620462	25819300	CAMKMT	calmodulin-lysine N-methyltransferase [Source:NCBI gene;Acc:421406]
ENSGALG00000023303	3	26002837	26005896	SIX2	SIX homeobox 2 [Source:NCBI gene;Acc:724086]
ENSGALG00000008163	3	2948220	3011913	PSME4	proteasome activator subunit 4 [Source:NCBI gene;Acc:421218]
ENSGALG00000008165	3	3016904	3018514	GPR75	G protein-coupled receptor 75 [Source:HGNC Symbol;Acc:HGNC:4526]
ENSGALG00000008166	3	3021579	3025935	TLR15	Gallus gallus toll-like receptor 15 (TLR15), mRNA. [Source:RefSeq mRNA;Acc:NM_001037835]
ENSGALG00000008172	3	3030269	3041396	ERLEC1	endoplasmic reticulum lectin 1 [Source:NCBI gene;Acc:101751309]
ENSGALG00000010551	3	31890337	31916467	CDC42EP3	CDC42 effector protein 3 [Source:NCBI gene;Acc:428577]
ENSGALG00000010554	3	31979443	32020628	RMDN2	regulator of microtubule dynamics 2 [Source:NCBI gene;Acc:421465]
ENSGALG00000025822	3	32039527	32044728	CYP1B1	cytochrome P450 family 1 subfamily B member 1 [Source:NCBI gene;Acc:421466]
ENSGALG00000049282	3	3919533	3921707	-	XP_015138876.1 cilia- and flagella-associated protein 61 [Gallus gallus]
ENSGALG00000008429	3	3921732	3934633	CRNKL1	crooked neck pre-mRNA splicing factor 1 [Source:NCBI gene;Acc:421243]
ENSGALG00000043080	3	414617	476460	CCDC85A	coiled-coil domain containing 85A [Source:NCBI gene;Acc:421205]
ENSGALG00000012256	3	46032734	46380904	UTRN	utrophin [Source:NCBI gene;Acc:421610]
ENSGALG00000012336	3	47205516	47305776	STXBP5	syntaxin binding protein 5 [Source:NCBI gene;Acc:421620]
ENSGALG00000012973	3	49053965	49241576	ESR1	estrogen receptor 1 [Source:NCBI gene;Acc:396099]
ENSGALG00000013505	3	49258198	49530795	SYNE1	spectrin repeat containing, nuclear envelope 1 [Source:NCBI gene;Acc:421640]
ENSGALG00000036790	3	74821	76716	RPS27A	ribosomal protein S27a [Source:NCBI gene;Acc:395796]
ENSGALG00000031265	3	77845	88773	MTIF2	mitochondrial translational initiation factor 2 [Source:NCBI gene;Acc:421213]
ENSGALG00000051779	3	88895	91751	PRORSD1P	prolyl-tRNA synthetase associated domain containing 1, pseudogene [Source:NCBI gene;Acc:421212]
ENSGALG00000014853	3	61157421	61206950	CLVS2	clavesin 2 [Source:NCBI gene;Acc:428616]
ENSGALG00000049882	3	61267336	61280317	SMPDL3A	sphingomyelin phosphodiesterase acid like 3A [Source:NCBI gene;Acc:776223]
ENSGALG00000038933	3	61282801	61286154	FABP7	fatty acid binding protein 7 [Source:NCBI gene;Acc:396246]
ENSGALG00000027036	3	61297796	61352281	PKIB	protein kinase (cAMP-dependent, catalytic) inhibitor beta [Source:NCBI gene;Acc:769402]
ENSGALG00000015830	3	76882802	76907147	SYNCRIP	synaptotagmin binding cytoplasmic RNA interacting protein [Source:NCBI gene;Acc:421831]
ENSGALG00000015831	3	76920815	76968453	SNX14	sorting nexin 14 [Source:NCBI gene;Acc:421832]
ENSGALG00000015833	3	76970519	76992372	NT5E	5'-nucleotidase ecto [Source:NCBI gene;Acc:421833]
ENSGALG00000009086	3	8325117	8350293	EHD3	EH domain containing 3 [Source:NCBI gene;Acc:421306]
ENSGALG00000009069	3	8356314	8379148	CAPN14	calpain 14 [Source:NCBI gene;Acc:768684]
ENSGALG00000016294	3	87481259	87553795	HMGCLL1	3-hydroxymethyl-3-methylglutaryl-CoA lyase like 1 [Source:NCBI gene;Acc:421886]
ENSGALG00000008937	3	9563168	9592601	PPP1R21	protein phosphatase 1 regulatory subunit 21 [Source:NCBI gene;Acc:421287]
ENSGALG00000008931	3	9592856	9662389	COMMD1	copper metabolism domain containing 1 [Source:NCBI gene;Acc:769006]
ENSGALG00000036539	4	1025394	1070879	EFNB1	ephrin B1 [Source:NCBI gene;Acc:395896]
ENSGALG00000041437	4	1105128	1120637	FAM155B	family with sequence similarity 155 member B [Source:NCBI gene;Acc:769051]
ENSGALG00000035966	4	1137054	1191044	EDA	ectodysplasin A [Source:NCBI gene;Acc:769069]
ENSGALG00000004475	4	1195803	1199520	-	leucine-rich repeat-containing protein 32-like [Source:NCBI gene;Acc:107052104]
ENSGALG00000004401	4	1202967	1205851	WNT11B	wingless-type MMTV integration site family, member 11b [Source:NCBI gene;Acc:100170842]
ENSGALG00000044628	4	1212974	1217382	-	immunoglobulin (CD79A) binding protein 1 [Source:NCBI gene;Acc:768951]
ENSGALG00000004367	4	1219019	1224786	AWAT1	acyl-CoA wax alcohol acyltransferase 1 [Source:NCBI gene;Acc:428693]
ENSGALG00000004346	4	1223375	1228842	P2RY4	pyrimidinergic receptor P2Y4 [Source:NCBI gene;Acc:100857687]
ENSGALG00000004336	4	1229311	1237808	INPPL1	inositol polyphosphate phosphatase like 1 [Source:NCBI gene;Acc:428692]
ENSGALG00000009063	4	17406321	17430410	-	PAS domain containing 1 [Source:NCBI gene;Acc:422384]
ENSGALG00000041736	4	22803369	23067251	FSTL5	follistatin like 5 [Source:NCBI gene;Acc:428726]
ENSGALG00000044799	4	268905	277022	VSIG4	V-set and immunoglobulin domain containing 4 [Source:NCBI gene;Acc:422170]
ENSGALG00000040662	4	282370	297464	HSF3	Heat shock factor protein 3 [Source:NCBI gene;Acc:422169]
ENSGALG00000037410	4	297485	319373	HEPH	hephaestin [Source:NCBI gene;Acc:422168]
ENSGALG00000009719	4	26882271	26914396	PCDH10	protocadherin 10 [Source:NCBI gene;Acc:408048]
ENSGALG00000037390	4	339230	344366	GPR83L	G protein-coupled receptor 83-like [Source:NCBI gene;Acc:428696]
ENSGALG00000010397	4	36748697	37032793	GRID2	glutamate ionotropic receptor delta type subunit 2 [Source:NCBI gene;Acc:422520]
ENSGALG00000031105	4	50212212	50372852	SLC4A4	solute carrier family 4 member 4 [Source:NCBI gene;Acc:422649]
ENSGALG00000053875	4	5829851	5889579	-	XP_025005226.1 protein diaphanous homolog 2 isoform X3 [Gallus gallus]
ENSGALG00000012216	4	58350823	58586570	BMPR1B	bone morphogenetic protein receptor type 1B [Source:NCBI gene;Acc:396030]
ENSGALG00000039498	4	60301963	60491846	PPP3CA	protein phosphatase 3, catalytic subunit, alpha isozyme [Source:NCBI gene;Acc:395113]
ENSGALG00000012292	4	60568176	60699388	BANK1	B-cell scaffold protein with ankyrin repeats 1 [Source:NCBI gene;Acc:422711]
ENSGALG00000012298	4	60731764	60752199	SLC39A8	solute carrier family 39 member 8 [Source:NCBI gene;Acc:430411]
ENSGALG00000012304	4	60786295	60843850	NFKB1	nuclear factor kappa B subunit 1 [Source:NCBI gene;Acc:396033]
ENSGALG00000036021	4	63086800	63130477	MTMR7	myotubularin related protein 7 [Source:NCBI gene;Acc:422731]
ENSGALG00000013646	4	63129241	63148736	VPS37A	VPS37A, ESCRT-I subunit [Source:NCBI gene;Acc:422732]
ENSGALG00000013649	4	63148951	63169279	CNOT7	CCR4-NOT transcription complex subunit 7 [Source:NCBI gene;Acc:422733]
ENSGALG00000013674	4	63620950	63732824	TUSC3	tumor suppressor candidate 3 [Source:NCBI gene;Acc:422738]
ENSGALG00000013715	4	64370643	64586585	DLC1	DLC1 Rho GTPase activating protein [Source:NCBI gene;Acc:422740]
ENSGALG00000039380	4	69696354	69792663	TBC1D1	TBC1 domain family member 1 [Source:NCBI gene;Acc:426162]
ENSGALG00000039394	4	69799127	69815816	PGM2	phosphoglucomutase 2 [Source:NCBI gene;Acc:426435]
ENSGALG00000014336	4	69834800	69855846	RELL1	RELT like 1 [Source:NCBI gene;Acc:422795]
ENSGALG00000027885	4	69865532	69906586	C4orf19	chromosome 4 open reading frame, human C4orf19 [Source:NCBI gene;Acc:101747284]
ENSGALG00000020139	4	70171192	70186328	DTHD1	death domain containing 1 [Source:NCBI gene;Acc:100858463]
ENSGALG00000041373	4	70204006	70312564	ARAP2	ArfGAP with RhoGAP domain, ankyrin repeat and PH domain 2 [Source:NCBI gene;Acc:428790]
ENSGALG00000033883	4	71575850	71827560	PCDH7	protocadherin 7 [Source:NCBI gene;Acc:422797]
ENSGALG00000014355	4	73068961	73127122	STIM2	stromal interaction molecule 2 [Source:NCBI gene;Acc:422799]
ENSGALG00000029673	4	73141416	73186510	TBC1D19	TBC1 domain family member 19 [Source:NCBI gene;Acc:422800]
ENSGALG00000030801	4	73203371	73210227	CCKAR	cholecystokinin A receptor [Source:NCBI gene;Acc:422801]
ENSGALG00000014365	4	73224322	73315382	RBPJ	recombination signal binding protein for immunoglobulin kappa J region [Source:NCBI gene;Acc:422802]
ENSGALG00000034621	4	74767885	74948420	KCNIP4	potassium voltage-gated channel interacting protein 4 [Source:NCBI gene;Acc:395239]
ENSGALG00000014406	4	74946865	74962574	PACRGL	PARK2 co-regulated like [Source:NCBI gene;Acc:422818]
ENSGALG00000041121	4	74981753	75225786	SLIT2	slit guidance ligand 2 [Source:NCBI gene;Acc:373967]
ENSGALG00000014425	4	75726455	75920712	NCAPG	non-SMC condensin I complex subunit G [Source:NCBI gene;Acc:422822]
ENSGALG00000014421	4	75821282	75869811	LCORL	ligand dependent nuclear receptor corepressor like [Source:NCBI gene;Acc:422820]
ENSGALG00000051383	4	75875898	75878450	-	XP_025005466.1 ligand-dependent nuclear receptor corepressor-like protein isoform X1 [Gallus gallus]
ENSGALG00000054173	4	75879121	75894354	-	POI33702.1 hypothetical protein CIB84_002546 [Bambusicola thoracicus]
ENSGALG00000041854	4	75928638	75968534	FAM184B	family with sequence similarity 184 member B [Source:NCBI gene;Acc:100859145]
ENSGALG00000054271	4	75967753	75970779	MED28	mediator complex subunit 28 [Source:NCBI gene;Acc:425350]
ENSGALG00000006334	4	75971194	75983004	LAP3	leucine aminopeptidase 3 [Source:NCBI gene;Acc:425306]
ENSGALG00000027453	4	75987609	75991373	CLRN2	clarin 2 [Source:NCBI gene;Acc:100858515]
ENSGALG00000030070	4	75992057	76001311	QDPR	quinoid dihydropteridine reductase [Source:NCBI gene;Acc:426335]
ENSGALG00000014485	4	76025150	76382215	LDB2	LIM domain binding 2 [Source:NCBI gene;Acc:395631]
ENSGALG00000014496	4	76507126	76565949	PROM1	prominin 1 [Source:NCBI gene;Acc:422825]
ENSGALG00000014508	4	76602399	76622926	CD38	CD38 molecule [Source:NCBI gene;Acc:422827]
ENSGALG00000014509	4	76637942	76652266	BST1	bone marrow stromal cell antigen 1 [Source:NCBI gene;Acc:422828]
ENSGALG00000014510	4	76655650	76689147	FBXL5	F-box and leucine rich repeat protein 5 [Source:NCBI gene;Acc:422829]
ENSGALG00000014514	4	76691324	76735809	CC2D2A	coiled-coil and C2 domain containing 2A [Source:NCBI gene;Acc:422830]
ENSGALG00000014515	4	76744821	76779005	C1QTNF7	C1q and TNF related 7 [Source:NCBI gene;Acc:422831]
ENSGALG00000006877	4	8078253	8111548	KLHL4	kelch like family member 4 [Source:NCBI gene;Acc:422265]
ENSGALG00000015599	4	81401297	81403526	SOHO-1	sensory organ homeobox protein SOHo [Source:NCBI gene;Acc:396346]
ENSGALG00000006074	5	11366630	11601652	SOX6	SRY-box 6 [Source:NCBI gene;Acc:423068]
ENSGALG00000049578	5	12277325	12293994	-	XP_015142139.1 otogelin isoform X2 [Gallus gallus]
ENSGALG00000006231	5	12523791	12654177	SERGEF	secretion regulating guanine nucleotide exchange factor [Source:NCBI gene;Acc:423077]
ENSGALG00000031737	5	14975993	15006369	-	XP_025006868.1 LOW QUALITY PROTEIN: mucin-5AC [Gallus gallus]
ENSGALG00000004300	5	1720111	1756043	PTDSS2	phosphatidylserine synthase 2 [Source:NCBI gene;Acc:422997]
ENSGALG00000008181	5	23284346	23340192	MADD	MAP kinase activating death domain [Source:NCBI gene;Acc:423184]
ENSGALG00000008218	5	23388785	23403305	DDB2	damage specific DNA binding protein 2 [Source:NCBI gene;Acc:423185]
ENSGALG00000008231	5	23406293	23426262	PACSIN3	protein kinase C and casein kinase substrate in neurons 3 [Source:NCBI gene;Acc:423186]
ENSGALG00000008247	5	23437881	23447259	ARFGAP2	ADP ribosylation factor GTPase activating protein 2 [Source:NCBI gene;Acc:423187]
ENSGALG00000008255	5	23440889	23529747	C11orf49	chromosome 5 C11orf49 homolog [Source:NCBI gene;Acc:423188]
ENSGALG00000008940	5	25427166	25520280	-	spectrin beta, non-erythrocytic 5 [Source:NCBI gene;Acc:423225]
ENSGALG00000011225	5	48749877	48755650	SLC25A47	solute carrier family 25 member 47 [Source:HGNC Symbol;Acc:HGNC:20115]
ENSGALG00000011228	5	48761498	48777907	WARS1	tryptophanyl-tRNA synthetase [Source:NCBI gene;Acc:423458]
ENSGALG00000028897	5	48778158	48850687	WDR25	WD repeat domain 25 [Source:NCBI gene;Acc:428908]
ENSGALG00000011236	5	48857109	49002559	BEGAIN	brain enriched guanylate kinase associated [Source:NCBI gene;Acc:428909]
ENSGALG00000011685	5	7254514	7298111	CSTF3	cleavage stimulation factor subunit 3 [Source:NCBI gene;Acc:421595]
ENSGALG00000011688	5	7298109	7313840	TCP11L1	t-complex 11 like 1 [Source:NCBI gene;Acc:421594]
ENSGALG00000011681	5	7315554	7323897	DEPDC7	DEP domain containing 7 [Source:NCBI gene;Acc:421593]
ENSGALG00000052201	5	7334647	7335717	-	XP_025006840.1 peripheral-type benzodiazepine receptor-associated protein 1-like [Gallus gallus]
ENSGALG00000005318	5	7676131	7692468	OVCH2	ovochymase 1 [Source:NCBI gene;Acc:769290]
ENSGALG00000005353	5	7710329	7748090	FAR1	fatty acyl-CoA reductase 1 [Source:NCBI gene;Acc:423028]
ENSGALG00000051554	6	11674438	11711662	-	XP_025007456.1 collagen alpha-1(XIII) chain isoform X4 [Gallus gallus]
ENSGALG00000004286	6	11712568	11751772	COL13A1	collagen type XIII alpha 1 chain [Source:NCBI gene;Acc:769037]
ENSGALG00000032308	6	14860666	15164432	LRMDA	leucine rich melanocyte differentiation associated [Source:HGNC Symbol;Acc:HGNC:23405]
ENSGALG00000050860	6	15737359	15740334	-	dual specificity protein phosphatase 13 isoform MDSP-like [Source:NCBI gene;Acc:100857573]
ENSGALG00000005007	6	15747223	15762578	-	dual specificity phosphatase 13-like [Source:NCBI gene;Acc:423731]
ENSGALG00000005017	6	15764580	15786536	DUSP13	dual specificity phosphatase 13 [Source:NCBI gene;Acc:423732]
ENSGALG00000005547	6	17555230	17600114	PIK3AP1	phosphoinositide-3-kinase adaptor protein 1 [Source:NCBI gene;Acc:374268]
ENSGALG00000041124	6	17600886	17610385	NOLC1	nucleolar and coiled-body phosphoprotein 1 [Source:NCBI gene;Acc:423755]
ENSGALG00000005599	6	17613138	17622310	-	UDP glycosyltransferase 8-like [Source:NCBI gene;Acc:428949]
ENSGALG00000007045	6	22597002	22847758	ADGRA1	adhesion G protein-coupled receptor A1 [Source:NCBI gene;Acc:423825]
ENSGALG00000012362	7	30959190	31199600	THSD7B	thrombospondin type 1 domain containing 7B [Source:NCBI gene;Acc:424297]
ENSGALG00000012448	7	34556631	34570319	ORC4	origin recognition complex subunit 4 [Source:NCBI gene;Acc:424307]
ENSGALG00000036789	8	17785587	18095888	ADGRL2	adhesion G protein-coupled receptor L2 [Source:NCBI gene;Acc:424545]
ENSGALG00000047208	8	20767812	20771114	-	Kruppel-like factor 1 (erythroid) [Source:NCBI gene;Acc:424577]
ENSGALG00000010104	8	20771222	20800963	DMAP1	DNA methyltransferase 1 associated protein 1 [Source:NCBI gene;Acc:424578]
ENSGALG00000010106	8	20805578	20902813	ERI3	ERI1 exoribonuclease family member 3 [Source:NCBI gene;Acc:424579]
ENSGALG00000029819	9	8387258	8389147	SCG2	secretogranin II [Source:NCBI gene;Acc:101750767]
ENSGALG00000004959	9	9398655	9402191	IRS1	uncharacterized LOC107051846 [Source:NCBI gene;Acc:107051846]
ENSGALG00000004957	9	9424788	9454131	RHBDD1	rhomboid domain containing 1 [Source:NCBI gene;Acc:424800]

## Sheet: Table S5
Table S5. Association analysis of SNP 4:75859000 in the LCORL with growth, carcass and meat quality traits in Gushi ×Anka F2 chickens
		4:75859000				4:75854181
Traits	Abbreviation	GG(401)	AA(61)	GA(258)	P-value	CC(397)	TT(61)	CT(263)	P-value
semi-evisceration weight	SEW	1084.2±8.33	1148.78±21.49	1115.59±10.22	0.0041605	1086.04±8.39	1145.98±21.42	1112.68±10.13	0.0118906
eviscerated weight	EW	905.26±7.19	962.03±18.93	932.3±8.87	0.00415582	906.86±7.24	960±18.78	929.82±8.8	0.0110374
semi-evisceration weight rate	SEWR	81.08±0.1	81.7±0.26	81.71±0.12	0.000171518	81.11±0.1	81.65±0.26	81.66±0.12	0.00123488
eviscerated weight rate	EWR	67.67±0.1	68.33±0.27	68.27±0.12	0.000300777	67.7±0.1	68.31±0.27	68.23±0.12	0.00144639
head weight	HW1	42.72±0.27	43.82±0.69	43.83±0.33	0.0218744	42.8±0.27	43.7±0.69	43.67±0.33	0.091676
claw weight	CW1	57.45±0.51	61.62±1.32	59.52±0.62	0.001905	57.58±0.51	61.46±1.32	59.29±0.62	0.00725886
double pinion weight	DPW	120.13±0.94	126.94±2.44	125.28±1.16	0.000475923	120.43±0.95	126.55±2.44	124.81±1.15	0.00326359
gizzard weight	GW	27.67±0.24	27.89±0.62	28.68±0.29	0.0257751	27.63±0.24	27.94±0.61	28.7±0.29	0.0168192
spleen weight	SW	2.86±0.05	3.23±0.14	2.95±0.07	0.0439362	2.88±0.06	3.24±0.14	2.9±0.07	0.0630586
pancreas weight	PW	3.31±0.03	3.52±0.09	3.42±0.04	0.0290497	3.32±0.03	3.53±0.09	3.4±0.04	0.0579794
breast muscle weight	BMW	69.33±0.75	73.84±1.94	71.36±0.93	0.0450386	69.53±0.76	73.33±1.94	71.16±0.92	0.118862
leg weight	LW	146.65±1.19	158.4±3.1	152.27±1.47	0.000179058	147.03±1.21	157.78±3.1	151.68±1.46	0.0012285
leg muscle weigh	LMW	97.34±0.87	106.74±2.24	101.62±1.08	4.26927e-05	97.54±0.88	106.39±2.24	101.35±1.07	0.000185035
liver weight rate	LR1	2.2±0.02	2.14±0.04	2.08±0.02	7.18669e-05	2.19±0.02	2.15±0.04	2.09±0.02	0.000133199
heart weight rate	HR	0.5±0	0.47±0.01	0.49±0	0.0181596	0.5±0	0.48±0.01	0.49±0	0.0429727
leg muscle weight rate	LMR	21.39±0.08	22.13±0.2	21.59±0.09	0.00165988	21.4±0.08	22.12±0.2	21.57±0.09	0.00267268
hair remmove weight	HRW	1171.7±8.52	1231.24±22.17	1207.85±10.54	0.00439622	1173.54±8.59	1230.05±22.12	1204.99±10.46	0.011394
ileum length	IL	50.96±0.34	50.87±0.89	49.26±0.42	0.00657452	50.93±0.34	51.06±0.89	49.32±0.42	0.00852716
Birth weight	BW0	30.39±0.14	30.83±0.36	31.32±0.17	0.000162898	30.36±0.14	30.83±0.36	31.36±0.17	3.17686e-05
2 weeks weight	BW2	120.26±0.93	125.87±2.47	126.26±1.15	0.00013342	120.44±0.94	125.44±2.43	125.98±1.13	0.000503225
4 weeks weight	BW4	317.5±2.32	329.23±6.19	329.85±2.89	0.00232391	317.72±2.33	328.59±6.11	329.39±2.86	0.00443107
6 weeks weight	BW6	555.24±4.43	570.77±11.27	573.8±5.41	0.0236768	556.23±4.46	567.52±11.24	572.01±5.36	0.0717436
8 weeks weight	BW8	811.41±6.58	821.77±8.226	847.148±17.18	0.129905	810.522±6.643	823.19±8.09	841.63±17.04	0.165974
10 weeks weight	BW10	1102.57±8.10	1125.36±9.97	1146.66±21.02	0.006663	1104.79±8.17	1120.84±9.89	1146.75±21.01	0.124617
12 weeks weight	BW12	1336.43±9.65	1409.35±25.26	1370.88±11.96	0.00666344	1338.29±9.74	1406.85±25.23	1367.54±11.83	0.0162226
carcass weight	CWe	1197.32±8.64	1263.25±22.74	1236.62±10.7	0.00186493	1199.14±8.71	1261.28±22.58	1233.76±10.61	0.00534214
carcass weight rate	CWR	89.58±0.1	90.04±0.27	89.99±0.12	0.0198068	89.6±0.1	90.04±0.26	89.97±0.12	0.0371302
4 weeks chest depth	CD4	4.82±0.03	5.05±0.08	4.85±0.04	0.0291031	4.81±0.03	5.03±0.08	4.86±0.04	0.0342223
8 weeks chest depth	CD8	6.53±0.04	6.95±0.11	6.48±0.05	0.000993016	6.52±0.04	6.88±0.11	6.51±0.05	0.00810215
4 weeks breast bone length	BBL4	6.18±0.03	6.26±0.07	6.29±0.03	0.016762	6.19±0.03	6.28±0.07	6.27±0.03	0.102577
12 weeks breast bone length	BBL12	10.94±0.03	11.12±0.09	11.06±0.04	0.0293524	10.96±0.03	11.11±0.09	11.04±0.04	0.136
4 weeks body slanting length	BSL4	11.34±0.04	11.52±0.11	11.48±0.05	0.0396478	11.32±0.04	11.53±0.1	11.49±0.05	0.0130987
12weeks body slanting length	BSL12	19.68±0.05	19.92±0.14	19.88±0.06	0.0328561	19.69±0.05	19.91±0.14	19.86±0.06	0.0808769
4 weeks pelvis bresdth	PB4	5.12±0.02	5.12±0.06	5.21±0.03	0.0250006	5.13±0.02	5.13±0.06	5.2±0.03	0.081
leg muscle aspect ratio	LSAR	1.59±0	1.55±0.01	1.59±0.01	0.0140277	1.59±0	1.55±0.01	1.59±0.01	0.0239539

## Sheet: Table S6
Table S5. Gene annotation of top 1% outlier genomic regions from ZFst and ZHp by Luo et al., 2020. (This table was originally moved from Luo's stduy)
Gene stable ID	Chromosome	Gene start (bp)	Gene end (bp)	Strand	Gene name	Gene description	ZFst
ENSGALG00000040114	1	22901214	23034777	-1	PTPRZ1	protein tyrosine phosphatase, receptor type Z1 [Source:NCBI gene;Acc:396403]	ZFst
ENSGALG00000010163	1	36248569	36332580	1	LGR5	leucine rich repeat containing G protein-coupled receptor 5 [Source:HGNC Symbol;Acc:HGNC:4504]	ZFst
ENSGALG00000010975	1	40829223	41086008	1	TMTC2	transmembrane and tetratricopeptide repeat containing 2 [Source:HGNC Symbol;Acc:HGNC:25440]	ZFst
ENSGALG00000011206	1	42981399	43032887	-1	KITLG	KIT ligand [Source:NCBI gene;Acc:396028]	ZFst
ENSGALG00000030515	1	44841386	44860420	-1	UBE2N	ubiquitin conjugating enzyme E2 N [Source:NCBI gene;Acc:417898]	ZFst
ENSGALG00000011297	1	44903758	44979576	1	CRADD	CASP2 and RIPK1 domain containing adaptor with death domain [Source:NCBI gene;Acc:417900]	ZFst
ENSGALG00000012755	1	55335204	55383631	1	IGF-I	insulin like growth factor 1 [Source:NCBI gene;Acc:418090]	ZFst
ENSGALG00000013134	1	64403222	64534173	1	PLEKHA5	pleckstrin homology domain containing A5 [Source:HGNC Symbol;Acc:HGNC:30036]	ZFst
ENSGALG00000013143	1	64936305	65172126	1	PDE3A	phosphodiesterase 3A [Source:HGNC Symbol;Acc:HGNC:8778]	ZFst
ENSGALG00000031293	1	65283618	65301027	-1	SLCO1A2	solute carrier organic anion transporter family member 1A2 [Source:HGNC Symbol;Acc:HGNC:10956]	ZFst
ENSGALG00000013168	1	65318628	65322354	1	IAPP	islet amyloid polypeptide [Source:NCBI gene;Acc:396362]	ZFst
ENSGALG00000032768	1	65938356	66226982	1	SOX5	SRY-box 5 [Source:NCBI gene;Acc:418195]	ZFst
ENSGALG00000036255	1	70844240	70935921	-1	WNT7B	Wnt family member 7B [Source:NCBI gene;Acc:427937]	ZFst
ENSGALG00000015770	1	102609866	102809834	-1	APP	amyloid beta (A4) precursor protein [Source:NCBI gene;Acc:374198]	ZFst
ENSGALG00000040388	1	126513730	126573930	1	PUDP	pseudouridine 5'-phosphatase [Source:HGNC Symbol;Acc:HGNC:16818]	ZFst
ENSGALG00000016866	1	143252845	143354891	1	FGF14	fibroblast growth factor 14 [Source:NCBI gene;Acc:395554]	ZFst
ENSGALG00000016904	1	150252601	150255123	1	SLITRK6	SLIT and NTRK like family member 6 [Source:HGNC Symbol;Acc:HGNC:23503]	ZFst
ENSGALG00000017009	1	169278628	169331685	-1	KPNA3	karyopherin subunit alpha 3 [Source:NCBI gene;Acc:418870]	ZFst
ENSGALG00000017010	1	169356153	169365083	-1	SPRYD7	SPRY domain containing 7 [Source:NCBI gene;Acc:418871]	ZFst
ENSGALG00000017011	1	169372228	169377659	1	TRIM13	tripartite motif containing 13 [Source:HGNC Symbol;Acc:HGNC:9976]	ZFst
ENSGALG00000017012	1	169378600	169381603	1	KCNRG	potassium channel regulator [Source:HGNC Symbol;Acc:HGNC:18893]	ZFst
ENSGALG00000028232	1	169415059	169415137	1	RF02109		ZFst
ENSGALG00000017017	1	170079454	170098133	1	SERPINE3	serpin family E member 3 [Source:HGNC Symbol;Acc:HGNC:24774]	ZFst
ENSGALG00000017018	1	170099461	170140361	-1	INTS6	integrator complex subunit 6 [Source:HGNC Symbol;Acc:HGNC:14879]	ZFst
ENSGALG00000027757	2	26855855	26856457	1	ARL4A	ADP ribosylation factor like GTPase 4A [Source:HGNC Symbol;Acc:HGNC:695]	ZFst
ENSGALG00000035504	2	27328222	27392291	-1	ETV1	ETS variant 1 [Source:NCBI gene;Acc:395748]	ZFst
ENSGALG00000033561	2	27443683	27775267	-1	DGKB	diacylglycerol kinase beta [Source:HGNC Symbol;Acc:HGNC:2850]	ZFst
ENSGALG00000010792	2	27894534	28076252	-1	AGMO	alkylglycerol monooxygenase [Source:HGNC Symbol;Acc:HGNC:33784]	ZFst
ENSGALG00000010794	2	28094371	28147050	-1	MEOX2	mesenchyme homeobox 2 [Source:NCBI gene;Acc:374137]	ZFst
ENSGALG00000010795	2	28334902	28444198	-1	ISPD	isoprenoid synthase domain containing [Source:HGNC Symbol;Acc:HGNC:37276]	ZFst
ENSGALG00000010836	2	28805158	28878615	1	AHR	aryl hydrocarbon receptor [Source:NCBI gene;Acc:373907]	ZFst
ENSGALG00000010854	2	29159908	29606221	1	HDAC9	histone deacetylase 9 [Source:NCBI gene;Acc:420599]	ZFst
ENSGALG00000011022	2	31857592	31861159	-1	NPVF	neuropeptide VF precursor [Source:NCBI gene;Acc:378785]	ZFst
ENSGALG00000011283	2	36395146	36550072	-1	ZNF385D	zinc finger protein 385D [Source:HGNC Symbol;Acc:HGNC:26191]	ZFst
ENSGALG00000031635	2	49443503	49552632	-1	VPS41	VPS41, HOPS complex subunit [Source:NCBI gene;Acc:420762]	ZFst
ENSGALG00000031713	2	49640512	49897096	1	POU6F2	POU class 6 homeobox 2 [Source:HGNC Symbol;Acc:HGNC:21694]	ZFst
ENSGALG00000027816	2	49790943	49791120	1	RF02271		ZFst
ENSGALG00000034616	2	50747740	50762675	-1	INHBA	inhibin subunit beta A [Source:NCBI gene;Acc:396361]	ZFst
ENSGALG00000031117	2	51671799	51696372	1	STK17A	serine/threonine kinase 17a [Source:NCBI gene;Acc:420775]	ZFst
ENSGALG00000039725	2	51702847	51711650	-1	COA1	cytochrome c oxidase assembly factor 1 homolog [Source:HGNC Symbol;Acc:HGNC:21868]	ZFst
ENSGALG00000031786	2	51764995	51794492	1	BLVRA	biliverdin reductase A [Source:HGNC Symbol;Acc:HGNC:1062]	ZFst
ENSGALG00000028685	2	78926050	79169210	1	SEMA5A	semaphorin 5A [Source:HGNC Symbol;Acc:HGNC:10736]	ZFst
ENSGALG00000013102	2	81330751	81479436	-1	COBL	cordon-bleu WH2 repeat protein [Source:HGNC Symbol;Acc:HGNC:22199]	ZFst
ENSGALG00000013124	2	83340744	83708432	1	FHOD3	formin homology 2 domain containing 3 [Source:HGNC Symbol;Acc:HGNC:26178]	ZFst
ENSGALG00000034561	2	116286317	116395434	1	C8orf34	chromosome 8 open reading frame 34 [Source:HGNC Symbol;Acc:HGNC:30905]	ZFst
ENSGALG00000031578	2	133691901	134258240	-1	CSMD3	CUB and Sushi multiple domains 3 [Source:HGNC Symbol;Acc:HGNC:19291]	ZFst
ENSGALG00000008163	3	2947673	3011366	1	PSME4	proteasome activator subunit 4 [Source:NCBI gene;Acc:421218]	ZFst
ENSGALG00000009822	3	21897361	21979249	1	TMEM206	transmembrane protein 206 [Source:HGNC Symbol;Acc:HGNC:25593]	ZFst
ENSGALG00000009881	3	22556822	22703601	-1	HHAT	hedgehog acyltransferase [Source:HGNC Symbol;Acc:HGNC:18270]	ZFst
ENSGALG00000009967	3	25325348	25411188	-1	LRPPRC	leucine rich pentatricopeptide repeat containing [Source:HGNC Symbol;Acc:HGNC:15714]	ZFst
ENSGALG00000035800	3	25574985	25772207	1	CAMKMT	calmodulin-lysine N-methyltransferase [Source:NCBI gene;Acc:421406]	ZFst
ENSGALG00000031427	3	36312761	36477609	-1	FMN2	formin 2 [Source:HGNC Symbol;Acc:HGNC:14074]	ZFst
ENSGALG00000010778	3	36525270	36778774	-1	CHRM1	cholinergic receptor muscarinic 1 [Source:NCBI gene;Acc:396364]	ZFst
ENSGALG00000012973	3	49187155	49301908	1	ESR1	estrogen receptor 1 [Source:NCBI gene;Acc:396099]	ZFst
ENSGALG00000031656	3	56572847	56725668	-1	EYA4	EYA transcriptional coactivator and phosphatase 4 [Source:NCBI gene;Acc:395716]	ZFst
ENSGALG00000037423	3	58821365	59132416	1	PTPRK	protein tyrosine phosphatase, receptor type K [Source:HGNC Symbol;Acc:HGNC:9674]	ZFst
ENSGALG00000014881	3	62855087	62917053	1	FAM184A	family with sequence similarity 184 member A [Source:HGNC Symbol;Acc:HGNC:20991]	ZFst
ENSGALG00000015434	3	70383444	70747010	-1	GRIK2	glutamate ionotropic receptor kainate type subunit 2 [Source:HGNC Symbol;Acc:HGNC:4580]	ZFst
ENSGALG00000015596	3	75357084	75404586	1	MAP3K7	mitogen-activated protein kinase kinase kinase 7 [Source:HGNC Symbol;Acc:HGNC:6859]	ZFst
ENSGALG00000037249	3	81841281	82100026	-1	KCNQ5	potassium voltage-gated channel subfamily Q member 5 [Source:HGNC Symbol;Acc:HGNC:6299]	ZFst
ENSGALG00000016301	3	88279006	88314409	-1	MLIP	muscular LMNA interacting protein [Source:HGNC Symbol;Acc:HGNC:21355]	ZFst
ENSGALG00000039391	4	72832	80536	1	ZC3H12B	zinc finger CCCH-type containing 12B [Source:HGNC Symbol;Acc:HGNC:17407]	ZFst
ENSGALG00000043447	4	87030	112833	-1	LAS1L	LAS1 like, ribosome biogenesis factor [Source:HGNC Symbol;Acc:HGNC:25726]	ZFst
ENSGALG00000040662	4	266969	281908	-1	HSF3	Heat shock factor protein 3 [Source:NCBI gene;Acc:422169]	ZFst
ENSGALG00000037410	4	284344	322060	1	HEPH	hephaestin [Source:HGNC Symbol;Acc:HGNC:4866]	ZFst
ENSGALG00000037390	4	323827	328963	1	GPR83L	Gallus gallus G protein-coupled receptor 83-like (GPR83L), mRNA. [Source:RefSeq mRNA;Acc:NM_001318417]	ZFst
ENSGALG00000036539	4	1039004	1084494	-1	EFNB1	ephrin B1 [Source:NCBI gene;Acc:395896]	ZFst
ENSGALG00000035966	4	1150672	1204662	1	EDA	ectodysplasin A [Source:HGNC Symbol;Acc:HGNC:3157]	ZFst
ENSGALG00000004401	4	1216549	1218713	1	WNT11B	wingless-type MMTV integration site family, member 11b [Source:NCBI gene;Acc:100170842]	ZFst
ENSGALG00000004367	4	1232638	1238405	1	AWAT1	Gallus gallus acyl-CoA wax alcohol acyltransferase 1 (AWAT1), mRNA. [Source:RefSeq mRNA;Acc:NM_001318429]	ZFst
ENSGALG00000004346	4	1237453	1241673	-1	P2RY4	pyrimidinergic receptor P2Y4 [Source:HGNC Symbol;Acc:HGNC:8542]	ZFst
ENSGALG00000004195	4	1283433	1300499	1	KIF4A	kinesin family member 4A [Source:NCBI gene;Acc:395823]	ZFst
ENSGALG00000004187	4	1302321	1305525	-1	TAF9B	TATA-box binding protein associated factor 9b [Source:NCBI gene;Acc:422152]	ZFst
ENSGALG00000030791	4	5837514	5995090	-1	DIAPH2	diaphanous related formin 2 [Source:NCBI gene;Acc:374040]	ZFst
ENSGALG00000009378	4	21350186	21465992	1	PDGFC	platelet derived growth factor C [Source:NCBI gene;Acc:395469]	ZFst
ENSGALG00000020249	4	22207134	22378393	1	RAPGEF2	Rap guanine nucleotide exchange factor 2 [Source:HGNC Symbol;Acc:HGNC:16854]	ZFst
ENSGALG00000012015	4	56457165	56560412	1	NDST4	N-deacetylase and N-sulfotransferase 4 [Source:HGNC Symbol;Acc:HGNC:20779]	ZFst
ENSGALG00000014144	4	67078880	67183662	1	CORIN	corin, serine peptidase [Source:HGNC Symbol;Acc:HGNC:19012]	ZFst
ENSGALG00000039549	4	73869036	73900827	1	SEL1L3	SEL1L family member 3 [Source:HGNC Symbol;Acc:HGNC:29108]	ZFst
ENSGALG00000041121	4	75487239	75766552	-1	SLIT2	slit guidance ligand 2 [Source:NCBI gene;Acc:373967]	ZFst
ENSGALG00000015554	4	80580328	81104973	1	SORCS2	sortilin related VPS10 domain containing receptor 2 [Source:HGNC Symbol;Acc:HGNC:16698]	ZFst
ENSGALG00000015556	4	81124238	81182713	-1	AFAP1	actin filament associated protein 1 [Source:NCBI gene;Acc:374034]	ZFst
ENSGALG00000030209	4	81756780	81791318	1	CPZ	carboxypeptidase Z [Source:NCBI gene;Acc:395266]	ZFst
ENSGALG00000015599	4	81976947	81979176	-1	SOHO-1	sensory organ homeobox protein SOHo [Source:NCBI gene;Acc:396346]	ZFst
ENSGALG00000042062	4	81985622	81988717	-1	HMX1	H6 family homeobox 1 [Source:NCBI gene;Acc:396546]	ZFst
ENSGALG00000003958	5	2086559	2141355	1	PRMT3	protein arginine methyltransferase 3 [Source:NCBI gene;Acc:422975]	ZFst
ENSGALG00000003908	5	2161580	2188356	1	SLC6A5	solute carrier family 6 member 5 [Source:HGNC Symbol;Acc:HGNC:11051]	ZFst
ENSGALG00000003777	5	2201059	2481132	1	NELL1	neural EGFL like 1 [Source:HGNC Symbol;Acc:HGNC:7750]	ZFst
ENSGALG00000003748	5	2699425	2749644	1	ANO5	anoctamin 5 [Source:NCBI gene;Acc:422973]	ZFst
ENSGALG00000003660	5	2903331	2904506	-1	FANCF	FA complementation group F [Source:HGNC Symbol;Acc:HGNC:3587]	ZFst
ENSGALG00000003655	5	2933411	3012233	1	GAS2	growth arrest specific 2 [Source:NCBI gene;Acc:422970]	ZFst
ENSGALG00000003648	5	3016548	3020336	-1	SVIP	small VCP interacting protein [Source:NCBI gene;Acc:771022]	ZFst
ENSGALG00000013311	5	3237323	3358041	1	ANO3	anoctamin 3 [Source:NCBI gene;Acc:422968]	ZFst
ENSGALG00000013304	5	3366478	3381893	-1	SLC5A12	solute carrier family 5 member 12 [Source:HGNC Symbol;Acc:HGNC:28750]	ZFst
ENSGALG00000037138	5	13449733	13471369	-1	KCNQ1	potassium voltage-gated channel subfamily Q member 1 [Source:HGNC Symbol;Acc:HGNC:6294]	ZFst
ENSGALG00000031542	5	21728195	21799637	1	EXT2	exostosin glycosyltransferase 2 [Source:NCBI gene;Acc:425859]	ZFst
ENSGALG00000009983	5	34519335	34601731	1	NUBPL	nucleotide binding protein like [Source:HGNC Symbol;Acc:HGNC:20278]	ZFst
ENSGALG00000029022	5	35109226	35715442	1	NPAS3	neuronal PAS domain protein 3 [Source:HGNC Symbol;Acc:HGNC:19311]	ZFst
ENSGALG00000031862	5	47865611	47953976	-1	BCL11B	B cell CLL/lymphoma 11B [Source:HGNC Symbol;Acc:HGNC:13222]	ZFst
ENSGALG00000004980	6	13362771	13800472	1	KCNMA1	potassium calcium-activated channel subfamily M alpha 1 [Source:NCBI gene;Acc:374065]	ZFst
ENSGALG00000008883	6	27067493	27239223	1	TCF7L2	transcription factor 7-like 2 (T-cell specific, HMG-box) [Source:NCBI gene;Acc:395508]	ZFst
ENSGALG00000005974	7	6723053	6744124	1	COL6A1	collagen type VI alpha 1 chain [Source:NCBI gene;Acc:396000]	ZFst
ENSGALG00000005065	8	9797493	9862645	-1	PLA2G4A	phospholipase A2 group IVA [Source:NCBI gene;Acc:396394]	ZFst
ENSGALG00000005283	9	6763875	6794340	-1	SLC25A36	solute carrier family 25 member 36 [Source:NCBI gene;Acc:424817]	ZFst
ENSGALG00000004959	9	9244127	9248424	-1	IRS1	insulin receptor substrate 1 [Source:HGNC Symbol;Acc:HGNC:6125]	ZFst
ENSGALG00000004957	9	9276974	9300051	1	RHBDD1	rhomboid domain containing 1 [Source:HGNC Symbol;Acc:HGNC:23081]	ZFst
ENSGALG00000004270	10	7045146	7260351	1	ALDH1A2	aldehyde dehydrogenase 1 family member A2 [Source:NCBI gene;Acc:395844]	ZFst
ENSGALG00000007057	10	16917711	16966858	1	LRRC28	leucine rich repeat containing 28 [Source:NCBI gene;Acc:415512]	ZFst
ENSGALG00000038688	10	17119378	17280787	-1	ADAMTS17	ADAM metallopeptidase with thrombospondin type 1 motif 17 [Source:HGNC Symbol;Acc:HGNC:17109]	ZFst
ENSGALG00000014624	10	17297468	17341030	-1	CERS3	ceramide synthase 3 [Source:HGNC Symbol;Acc:HGNC:23752]	ZFst
ENSGALG00000033378	11	5078318	5089698	1	AKTIP	AKT interacting protein [Source:NCBI gene;Acc:415720]	ZFst
ENSGALG00000005319	11	12984674	13144905	1	CDH8	cadherin 8 [Source:NCBI gene;Acc:427553]	ZFst
ENSGALG00000000713	11	19692863	19834198	1	ZFHX3	zinc finger homeobox 3 [Source:NCBI gene;Acc:395682]	ZFst
ENSGALG00000039583	12	15509714	15595891	1	MITF	melanogenesis associated transcription factor [Source:NCBI gene;Acc:395886]	ZFst
ENSGALG00000007804	12	16533598	16551037	1	GXYLT2	glucoside xylosyltransferase 2 [Source:HGNC Symbol;Acc:HGNC:33383]	ZFst
ENSGALG00000007798	12	16512685	16531672	-1	SHQ1	SHQ1, H/ACA ribonucleoprotein assembly factor [Source:HGNC Symbol;Acc:HGNC:25543]	ZFst
ENSGALG00000007810	12	16559643	16585654	1	PPP4R2	protein phosphatase 4 regulatory subunit 2 [Source:NCBI gene;Acc:416098]	ZFst
ENSGALG00000007819	12	16642419	16762419	-1	PDZRN3	PDZ domain containing ring finger 3 [Source:HGNC Symbol;Acc:HGNC:17704]	ZFst
ENSGALG00000000946	13	1472878	1511771	-1	PFDN1	prefoldin subunit 1 [Source:NCBI gene;Acc:416142]	ZFst
ENSGALG00000000949	13	1515672	1521782	-1	HBEGF	heparin binding EGF like growth factor [Source:NCBI gene;Acc:395654]	ZFst
ENSGALG00000044387	13	1526801	1543148	1	SLC4A9	solute carrier family 4 member 9 [Source:HGNC Symbol;Acc:HGNC:11035]	ZFst
ENSGALG00000002984	13	10198636	10200864	1	RAB24	RAB24, member RAS oncogene family [Source:NCBI gene;Acc:427627]	ZFst
ENSGALG00000002971	13	10206726	10259504	-1	NSD1	nuclear receptor binding SET domain protein 1 [Source:HGNC Symbol;Acc:HGNC:14234]	ZFst
ENSGALG00000043334	13	17943050	17943784	1	POU4F3	POU class 4 homeobox 3 [Source:HGNC Symbol;Acc:HGNC:9220]	ZFst
ENSGALG00000007528	13	17954049	17984841	1	TCERG1	transcription elongation regulator 1 [Source:HGNC Symbol;Acc:HGNC:15630]	ZFst
ENSGALG00000040756	15	92237	149297	1	PI4KA	phosphatidylinositol 4-kinase alpha [Source:HGNC Symbol;Acc:HGNC:8983]	ZFst
ENSGALG00000002536	15	2926591	3223483	1	STX2	syntaxin 2 [Source:NCBI gene;Acc:378895]	ZFst
ENSGALG00000002557	15	3066200	3191098	-1	ADGRD1	adhesion G protein-coupled receptor D1 [Source:HGNC Symbol;Acc:HGNC:19893]	ZFst
ENSGALG00000007926	18	10720628	10723334	-1	ATP5PD	ATP synthase peripheral stalk subunit d [Source:HGNC Symbol;Acc:HGNC:845]	ZFst
ENSGALG00000007934	18	10723445	10730542	1	KCTD2	potassium channel tetramerization domain containing 2 [Source:NCBI gene;Acc:422116]	ZFst
ENSGALG00000007955	18	10736501	10743739	1	SLC16A5	solute carrier family 16 member 5 [Source:HGNC Symbol;Acc:HGNC:10926]	ZFst
ENSGALG00000007965	18	10743108	10764036	-1	JPT1	Jupiter microtubule associated homolog 1 [Source:NCBI gene;Acc:422119]	ZFst
ENSGALG00000007961	18	10749358	10751459	1	ARMC7	armadillo repeat containing 7 [Source:NCBI gene;Acc:422118]	ZFst
ENSGALG00000007971	18	10765476	10777024	-1	SUMO2	small ubiquitin-like modifier 2 [Source:NCBI gene;Acc:770125]	ZFst
ENSGALG00000008023	18	10881990	10927259	1	TMEM94	transmembrane protein 94 [Source:HGNC Symbol;Acc:HGNC:28983]	ZFst
ENSGALG00000008034	18	10931921	10957831	-1	CASKIN2	CASK interacting protein 2 [Source:HGNC Symbol;Acc:HGNC:18200]	ZFst
ENSGALG00000008057	18	10989212	11020045	1	LLGL2	LLGL2, scribble cell polarity complex component [Source:HGNC Symbol;Acc:HGNC:6629]	ZFst
ENSGALG00000026380	20	10709438	10710435	1	UBE2C	ubiquitin conjugating enzyme E2 C [Source:HGNC Symbol;Acc:HGNC:15937]	ZFst
ENSGALG00000006835	20	10712017	10713814	-1	TNNC2	troponin C2, fast skeletal type [Source:NCBI gene;Acc:396434]	ZFst
ENSGALG00000006836	20	10715182	10716883	1	SNX21	sorting nexin family member 21 [Source:HGNC Symbol;Acc:HGNC:16154]	ZFst
ENSGALG00000006842	20	10717674	10719929	-1	ACOT8	acyl-CoA thioesterase 8 [Source:HGNC Symbol;Acc:HGNC:15919]	ZFst
ENSGALG00000006848	20	10720119	10723102	1	ZSWIM3	zinc finger SWIM-type containing 3 [Source:HGNC Symbol;Acc:HGNC:16157]	ZFst
ENSGALG00000006854	20	10723192	10729511	-1	NEURL2	neuralized E3 ubiquitin protein ligase 2 [Source:HGNC Symbol;Acc:HGNC:16156]	ZFst
ENSGALG00000006876	20	10729767	10733859	1	CTSA	cathepsin A [Source:NCBI gene;Acc:428163]	ZFst
ENSGALG00000036686	20	10734286	10737049	-1	PLTP	phospholipid transfer protein [Source:NCBI gene;Acc:428164]	ZFst
ENSGALG00000023547	20	10739325	10750482	1	PCIF1	PDX1 C-terminal inhibiting factor 1 [Source:HGNC Symbol;Acc:HGNC:16200]	ZFst
ENSGALG00000013383	23	5477642	5481538	-1	PPIE	peptidylprolyl isomerase E [Source:HGNC Symbol;Acc:HGNC:9258]	ZFst
ENSGALG00000003800	23	5482619	5494157	-1	PABPC4	poly(A) binding protein cytoplasmic 4 [Source:HGNC Symbol;Acc:HGNC:8557]	ZFst
ENSGALG00000017846	23	5483650	5483782	-1	RF00431	small nucleolar RNA SNORA55 [Source:NCBI gene;Acc:112530231]	ZFst
ENSGALG00000044737	23	5497460	5500849	-1	HEYL	hes related family bHLH transcription factor with YRPW motif-like [Source:HGNC Symbol;Acc:HGNC:4882]	ZFst
ENSGALG00000003816	23	5511936	5518527	-1	NT5C1A	5'-nucleotidase, cytosolic IA [Source:HGNC Symbol;Acc:HGNC:17819]	ZFst
ENSGALG00000003829	23	5519713	5522206	-1	HPCAL4	hippocalcin like 4 [Source:HGNC Symbol;Acc:HGNC:18212]	ZFst
ENSGALG00000003851	23	5531405	5545370	-1	TRIT1	tRNA isopentenyltransferase 1 [Source:HGNC Symbol;Acc:HGNC:20286]	ZFst
ENSGALG00000024047	23	5548134	5550962	-1	MYCL	MYCL proto-oncogene, bHLH transcription factor [Source:HGNC Symbol;Acc:HGNC:7555]	ZFst
ENSGALG00000003879	23	5554873	5562608	1	MFSD2A	major facilitator superfamily domain containing 2A [Source:HGNC Symbol;Acc:HGNC:25897]	ZFst
ENSGALG00000036294	23	5563597	5574294	1	CAP1	cyclase associated actin cytoskeleton regulatory protein 1 [Source:HGNC Symbol;Acc:HGNC:20040]	ZFst
ENSGALG00000003936	23	5575818	5580472	-1	PPT1	palmitoyl-protein thioesterase 1 [Source:NCBI gene;Acc:419681]	ZFst
ENSGALG00000030378	23	5580600	5583706	1	RPL11	ribosomal protein L11 [Source:NCBI gene;Acc:419682]	ZFst
ENSGALG00000034625	23	5585953	5598443	1	TCEB3	transcription elongation factor B subunit 3 [Source:NCBI gene;Acc:419683]	ZFst
ENSGALG00000003986	23	5598141	5600060	1	PITHD1	PITH domain containing 1 [Source:HGNC Symbol;Acc:HGNC:25022]	ZFst
ENSGALG00000004002	23	5602159	5605993	1	LYPLA2	lysophospholipase II [Source:NCBI gene;Acc:419685]	ZFst
ENSGALG00000004047	23	5607021	5609856	-1	GALE	UDP-galactose-4-epimerase [Source:HGNC Symbol;Acc:HGNC:4116]	ZFst
ENSGALG00000004249	23	5719948	5741312	1	GRHL3	grainyhead like transcription factor 3 [Source:HGNC Symbol;Acc:HGNC:25839]	ZFst
ENSGALG00000007848	24	6106022	6108646	-1	PTS	6-pyruvoyltetrahydropterin synthase [Source:HGNC Symbol;Acc:HGNC:9689]	ZFst
ENSGALG00000007868	24	6110301	6130965	-1	BCO2	beta-carotene oxygenase 2 [Source:HGNC Symbol;Acc:HGNC:18503]	ZFst
ENSGALG00000041204	27	3648588	4003342	-1	IGF2BP1	insulin like growth factor 2 mRNA binding protein 1 [Source:NCBI gene;Acc:395953]	ZFst
ENSGALG00000001299	27	3682114	3689763	1	GIP	gastric inhibitory polypeptide [Source:NCBI gene;Acc:419989]	ZFst
ENSGALG00000001309	27	3690044	3693328	1	SNF8	SNF8, ESCRT-II complex subunit [Source:HGNC Symbol;Acc:HGNC:17028]	ZFst
ENSGALG00000001315	27	3695957	3705363	-1	UBE2Z	ubiquitin conjugating enzyme E2 Z [Source:HGNC Symbol;Acc:HGNC:25847]	ZFst
ENSGALG00000038225	1	9507267	9637821	1	SEMA3E	semaphorin 3E [Source:NCBI gene;Acc:374089]	ZHp
ENSGALG00000033974	1	10650557	10710329	1	HGF	hepatocyte growth factor [Source:NCBI gene;Acc:395941]	ZHp
ENSGALG00000008926	1	22528298	22829235	1	CADPS2	calcium dependent secretion activator 2 [Source:HGNC Symbol;Acc:HGNC:16018]	ZHp
ENSGALG00000008941	1	22837471	22839677	1	FEZF1	FEZ family zinc finger 1 [Source:HGNC Symbol;Acc:HGNC:22788]	ZHp
ENSGALG00000009029	1	23467910	23513135	1	TSPAN12	tetraspanin 12 [Source:NCBI gene;Acc:417763]	ZHp
ENSGALG00000009903	1	35053221	35057370	-1	IFNG	interferon gamma [Source:NCBI gene;Acc:396054]	ZHp
ENSGALG00000010958	1	40204801	40505268	-1	PPFIA2	PTPRF interacting protein alpha 2 [Source:HGNC Symbol;Acc:HGNC:9246]	ZHp
ENSGALG00000011177	1	42803231	42852341	-1	CEP290	centrosomal protein 290 [Source:HGNC Symbol;Acc:HGNC:29021]	ZHp
ENSGALG00000017271	1	74112613	74296685	-1	ANO2	anoctamin 2 [Source:HGNC Symbol;Acc:HGNC:1183]	ZHp
ENSGALG00000015117	1	82979190	82989119	1	DRD3	dopamine receptor D3 [Source:HGNC Symbol;Acc:HGNC:3024]	ZHp
ENSGALG00000042771	1	95109133	95290333	1	GBE1	1,4-alpha-glucan branching enzyme 1 [Source:HGNC Symbol;Acc:HGNC:4180]	ZHp
ENSGALG00000015511	1	96489993	96603886	1	ROBO1	roundabout guidance receptor 1 [Source:HGNC Symbol;Acc:HGNC:10249]	ZHp
ENSGALG00000015519	1	96895939	97053385	-1	ROBO2	roundabout guidance receptor 2 [Source:HGNC Symbol;Acc:HGNC:10250]	ZHp
ENSGALG00000015737	1	100721520	100975548	1	NCAM2	neural cell adhesion molecule 2 [Source:HGNC Symbol;Acc:HGNC:7657]	ZHp
ENSGALG00000015746	1	102510328	102543990	1	JAM2	junctional adhesion molecule 2 [Source:NCBI gene;Acc:418476]	ZHp
ENSGALG00000016281	1	114486908	115483002	1	DMD	dystrophin [Source:NCBI gene;Acc:396236]	ZHp
ENSGALG00000016622	1	126411070	126512986	-1	STS	steroid sulfatase [Source:HGNC Symbol;Acc:HGNC:11425]	ZHp
ENSGALG00000026994	1	140332621	140333706	1	FAM155A	family with sequence similarity 155 member A [Source:HGNC Symbol;Acc:HGNC:33877]	ZHp
ENSGALG00000016880	1	144548507	144645723	-1	UBAC2	UBA domain containing 2 [Source:NCBI gene;Acc:418778]	ZHp
ENSGALG00000016900	1	146527090	147094328	-1	GPC6	glypican 6 [Source:HGNC Symbol;Acc:HGNC:4454]	ZHp
ENSGALG00000016902	1	147664506	148027057	-1	GPC5	glypican 5 [Source:HGNC Symbol;Acc:HGNC:4453]	ZHp
ENSGALG00000017002	1	168999957	169111965	1	FNDC3A	fibronectin type III domain containing 3A [Source:NCBI gene;Acc:418863]	ZHp
ENSGALG00000017173	1	180825307	180952539	1	GUCY1A2	guanylate cyclase 1 soluble subunit alpha 2 [Source:HGNC Symbol;Acc:HGNC:4684]	ZHp
ENSGALG00000017199	1	184996598	185204663	1	MAML2	mastermind like transcriptional coactivator 2 [Source:HGNC Symbol;Acc:HGNC:16259]	ZHp
ENSGALG00000039029	1	191156148	191157083	1	TAS2R4	taste 2 receptor member 4 [Source:HGNC Symbol;Acc:HGNC:14911]	ZHp
ENSGALG00000009410	2	22680879	22702814	-1	PEX1	peroxisomal biogenesis factor 1 [Source:HGNC Symbol;Acc:HGNC:8850]	ZHp
ENSGALG00000009467	2	22703137	22708440	1	RBM48	RNA binding motif protein 48 [Source:NCBI gene;Acc:420555]	ZHp
ENSGALG00000009473	2	22706046	22711776	-1	EFCAB1	EF-hand calcium binding domain 1 [Source:HGNC Symbol;Acc:HGNC:25678]	ZHp
ENSGALG00000027900	2	28184028	28184138	-1	RF00001		ZHp
ENSGALG00000037193	2	51429079	51660281	1	HECW1	HECT, C2 and WW domain containing E3 ubiquitin protein ligase 1 [Source:HGNC Symbol;Acc:HGNC:22195]	ZHp
ENSGALG00000042773	2	51842819	51912220	1	VOPP1	VOPP1, WBP1/VOPP1 family member [Source:HGNC Symbol;Acc:HGNC:34518]	ZHp
ENSGALG00000032570	2	51920389	51953653	-1	LANCL2	LanC like 2 [Source:HGNC Symbol;Acc:HGNC:6509]	ZHp
ENSGALG00000038089	2	51987050	52134485	-1	EGFR	epidermal growth factor receptor [Source:NCBI gene;Acc:396494]	ZHp
ENSGALG00000037863	2	52289895	52293714	1	SEC61G	Sec61 translocon gamma subunit [Source:NCBI gene;Acc:776639]	ZHp
ENSGALG00000040298	2	52848375	53196795	-1	TPK1	thiamin pyrophosphokinase 1 [Source:HGNC Symbol;Acc:HGNC:17358]	ZHp
ENSGALG00000024970	2	52937346	52937659	1	RF00100		ZHp
ENSGALG00000034048	3	1854198	1913151	-1	BCL11A	B cell CLL/lymphoma 11A [Source:NCBI gene;Acc:421199]	ZHp
ENSGALG00000009871	3	22318822	22342595	-1	RCOR3	REST corepressor 3 [Source:NCBI gene;Acc:421380]	ZHp
ENSGALG00000009926	3	24178579	24209441	-1	HAAO	3-hydroxyanthranilate 3,4-dioxygenase [Source:HGNC Symbol;Acc:HGNC:4796]	ZHp
ENSGALG00000009981	3	25557990	25574700	-1	PREPL	prolyl endopeptidase like [Source:NCBI gene;Acc:421405]	ZHp
ENSGALG00000015387	3	68405534	68477842	1	ATG5	autophagy related 5 [Source:NCBI gene;Acc:421784]	ZHp
ENSGALG00000016276	3	86406473	86714063	1	KHDRBS2	KH RNA binding domain containing, signal transduction associated 2 [Source:HGNC Symbol;Acc:HGNC:18114]	ZHp
ENSGALG00000016304	3	88395313	88456575	-1	LRRC1	leucine rich repeat containing 1 [Source:HGNC Symbol;Acc:HGNC:14307]	ZHp
ENSGALG00000016419	3	96512108	96596917	1	ASAP2	ArfGAP with SH3 domain, ankyrin repeat and PH domain 2 [Source:HGNC Symbol;Acc:HGNC:2721]	ZHp
ENSGALG00000016421	3	96599625	96606686	-1	ITGB1BP1	integrin subunit beta 1 binding protein 1 [Source:NCBI gene;Acc:421928]	ZHp
ENSGALG00000026402	3	103780008	103780213	-1	RF02113		ZHp
ENSGALG00000009280	4	20701889	20706043	1	NPY2R	neuropeptide Y receptor Y2 [Source:NCBI gene;Acc:422405]	ZHp
ENSGALG00000041736	4	22955307	23194747	-1	FSTL5	follistatin like 5 [Source:HGNC Symbol;Acc:HGNC:21386]	ZHp
ENSGALG00000010628	4	39713691	39752253	1	ACSL1	acyl-CoA synthetase long chain family member 1 [Source:NCBI gene;Acc:422547]	ZHp
ENSGALG00000010769	4	44051784	44077636	-1	HPGD	15-hydroxyprostaglandin dehydrogenase [Source:NCBI gene;Acc:422567]	ZHp
ENSGALG00000013725	4	65135045	65140920	1	LONRF1	LON peptidase N-terminal domain and ring finger 1 [Source:HGNC Symbol;Acc:HGNC:26302]	ZHp
ENSGALG00000013726	4	65146509	65153878	-1	PAICS	phosphoribosylaminoimidazole carboxylase and phosphoribosylaminoimidazolesuccinocarboxamide synthase [Source:NCBI gene;Acc:396534]	ZHp
ENSGALG00000013728	4	65154141	65196570	1	PPAT	phosphoribosyl pyrophosphate amidotransferase [Source:NCBI gene;Acc:422743]	ZHp
ENSGALG00000014421	4	76375272	76448502	1	LCORL	ligand dependent nuclear receptor corepressor like [Source:NCBI gene;Acc:422820]	ZHp
ENSGALG00000015591	4	81526790	81561931	-1	ACOX3	acyl-CoA oxidase 3, pristanoyl [Source:HGNC Symbol;Acc:HGNC:121]	ZHp
ENSGALG00000015594	4	81561973	81574732	1	TRMT44	tRNA methyltransferase 44 homolog [Source:HGNC Symbol;Acc:HGNC:26653]	ZHp
ENSGALG00000029260	5	16012671	16077001	1	H-RAS	GTPase HRas GTPase HRas, N-terminally processed [Source:UniProtKB/Swiss-Prot;Acc:P08642]	ZHp
ENSGALG00000009847	5	32441311	32495180	-1	STXBP6	syntaxin binding protein 6 [Source:NCBI gene;Acc:423299]	ZHp
ENSGALG00000011236	5	48744092	48888728	-1	BEGAIN	brain enriched guanylate kinase associated [Source:HGNC Symbol;Acc:HGNC:24163]	ZHp
ENSGALG00000011244	5	49020993	49030608	1	DLK1	delta like non-canonical Notch ligand 1 [Source:NCBI gene;Acc:423459]	ZHp
ENSGALG00000045557	6	11573231	11581841	-1	MTTPL	Gallus gallus microsomal triglyceride transfer protein-like (MTTPL), mRNA. [Source:RefSeq mRNA;Acc:NM_001322804]	ZHp
ENSGALG00000043018	6	13203928	13296880	1	DLG5	discs large MAGUK scaffold protein 5 [Source:HGNC Symbol;Acc:HGNC:2904]	ZHp
ENSGALG00000006165	6	18438795	18555233	1	WDFY4	WDFY family member 4 [Source:HGNC Symbol;Acc:HGNC:29323]	ZHp
ENSGALG00000006168	6	18519730	18520509	-1	LRRC18	leucine rich repeat containing 18 [Source:HGNC Symbol;Acc:HGNC:23199]	ZHp
ENSGALG00000009248	6	28905280	28952030	-1	HSPA12A	heat shock protein family A (Hsp70) member 12A [Source:HGNC Symbol;Acc:HGNC:19022]	ZHp
ENSGALG00000023742	7	6580483	6603208	1	AHR2	Gallus gallus aryl hydrocarbon receptor 2 (AHR2), mRNA. [Source:RefSeq mRNA;Acc:NM_001319008]	ZHp
ENSGALG00000004322	7	6604479	6617381	1	AHR1B	Gallus gallus aryl hydrocarbon receptor 1 beta (AHR1B), mRNA. [Source:RefSeq mRNA;Acc:NM_001318993]	ZHp
ENSGALG00000039216	7	6764395	6790429	1	COL6A2	collagen type VI alpha 2 chain [Source:NCBI gene;Acc:396292]	ZHp
ENSGALG00000011009	7	19912741	19968241	-1	SCN2A	sodium voltage-gated channel alpha subunit 2 [Source:NCBI gene;Acc:395945]	ZHp
ENSGALG00000002192	8	2036933	2110380	-1	PTPRC	protein tyrosine phosphatase, receptor type C [Source:NCBI gene;Acc:386580]	ZHp
ENSGALG00000031129	8	10119575	10310613	-1	HMCN1	hemicentin 1 [Source:HGNC Symbol;Acc:HGNC:19194]	ZHp
ENSGALG00000005180	8	11178211	11316534	1	COL11A1	collagen type XI alpha 1 chain [Source:HGNC Symbol;Acc:HGNC:2186]	ZHp
ENSGALG00000005203	8	11447671	11502314	1	OLFM3	olfactomedin 3 [Source:HGNC Symbol;Acc:HGNC:17990]	ZHp
ENSGALG00000005509	8	12568769	12891574	1	DPYD	dihydropyrimidine dehydrogenase [Source:HGNC Symbol;Acc:HGNC:3012]	ZHp
ENSGALG00000011379	8	29831798	29884544	-1	SLC44A5	solute carrier family 44 member 5 [Source:HGNC Symbol;Acc:HGNC:28524]	ZHp
ENSGALG00000011388	8	29887798	29899133	1	RABGGTB	Rab geranylgeranyltransferase subunit beta [Source:HGNC Symbol;Acc:HGNC:9796]	ZHp
ENSGALG00000017876	8	29890181	29890265	1	RF00279	small nucleolar RNA SNORD45 [Source:NCBI gene;Acc:112532951]	ZHp
ENSGALG00000011392	8	29900571	29924458	1	MSH4	mutS homolog 4 [Source:HGNC Symbol;Acc:HGNC:7327]	ZHp
ENSGALG00000040889	9	557105	617279	-1	ARMC8	armadillo repeat containing 8 [Source:NCBI gene;Acc:424731]	ZHp
ENSGALG00000010411	9	23859933	23888136	-1	RNF13	ring finger protein 13 [Source:NCBI gene;Acc:396303]	ZHp
ENSGALG00000028001	9	23888280	23892608	1	COMMD2	COMM domain containing 2 [Source:HGNC Symbol;Acc:HGNC:24993]	ZHp
ENSGALG00000010412	9	23898460	23938545	1	WWTR1	WW domain containing transcription regulator 1 [Source:HGNC Symbol;Acc:HGNC:24042]	ZHp
ENSGALG00000034950	11	191662	296948	1	SMPD3	sphingomyelin phosphodiesterase 3 [Source:HGNC Symbol;Acc:HGNC:14240]	ZHp
ENSGALG00000003309	11	2592486	2644422	-1	NECAB2	N-terminal EF-hand calcium binding protein 2 [Source:HGNC Symbol;Acc:HGNC:23746]	ZHp
ENSGALG00000003323	11	2658956	2694119	-1	OSGIN1	oxidative stress induced growth inhibitor 1 [Source:HGNC Symbol;Acc:HGNC:30093]	ZHp
ENSGALG00000034179	11	3582787	3628409	1	SLC12A4	solute carrier family 12 member 4 [Source:HGNC Symbol;Acc:HGNC:10913]	ZHp
ENSGALG00000008736	17	2080863	2196807	1	PNPLA7	patatin like phospholipase domain containing 7 [Source:NCBI gene;Acc:427774]	ZHp
ENSGALG00000034134	18	79958	84622	1	ZNF302	zinc finger protein 302 [Source:NCBI gene;Acc:417303]	ZHp
ENSGALG00000039712	18	143084	152766	1	DHRS7C	dehydrogenase/reductase (SDR family) member 7C [Source:NCBI gene;Acc:417304]	ZHp
ENSGALG00000041800	18	177474	220592	1	GLP2R	glucagon-like peptide 2 receptor [Source:NCBI gene;Acc:427787]	ZHp
ENSGALG00000032452	18	230967	334718	-1	GAS7	growth arrest specific 7 [Source:HGNC Symbol;Acc:HGNC:4169]	ZHp
ENSGALG00000035816	18	10609620	10618855	-1	FDXR	ferredoxin reductase [Source:HGNC Symbol;Acc:HGNC:3642]	ZHp
ENSGALG00000029445	18	10619736	10623524	-1	FADS6	fatty acid desaturase 6 [Source:HGNC Symbol;Acc:HGNC:30459]	ZHp
ENSGALG00000032413	21	1970069	1990004	1	NADK	NAD kinase [Source:NCBI gene;Acc:419403]	ZHp
ENSGALG00000000195	22	377944	413671	1	SLC23A2	solute carrier family 23 member 2 [Source:NCBI gene;Acc:419520]	ZHp
ENSGALG00000000209	22	439955	444495	-1	PRNP	prion protein [Source:NCBI gene;Acc:396452]	ZHp
ENSGALG00000041347	22	454076	460616	-1	PROM2	prominin 2 [Source:HGNC Symbol;Acc:HGNC:20685]	ZHp
ENSGALG00000043405	22	531919	545332	-1	BNIP3L	BCL2 interacting protein 3 like [Source:NCBI gene;Acc:419522]	ZHp
ENSGALG00000000275	22	825262	833324	1	KCTD9	potassium channel tetramerization domain containing 9 [Source:NCBI gene;Acc:419526]	ZHp
ENSGALG00000000378	22	1190201	1195716	-1	SLC25A37	solute carrier family 25 member 37 [Source:HGNC Symbol;Acc:HGNC:29786]	ZHp
ENSGALG00000001838	22	1366486	1401055	-1	XPO7	exportin 7 [Source:NCBI gene;Acc:426925]	ZHp
ENSGALG00000032856	22	1423301	1444213	1	GFRA2	GDNF family receptor alpha 2 [Source:NCBI gene;Acc:395993]	ZHp
ENSGALG00000001608	22	1798072	1927838	1	UNC5D	unc-5 netrin receptor D [Source:HGNC Symbol;Acc:HGNC:18634]	ZHp
ENSGALG00000045668	22	2015722	2053116	1	KCNU1	potassium calcium-activated channel subfamily U member 1 [Source:HGNC Symbol;Acc:HGNC:18867]	ZHp
ENSGALG00000034229	22	2190068	2192240	1	ZNF703	zinc finger protein 703 [Source:HGNC Symbol;Acc:HGNC:25883]	ZHp
ENSGALG00000003092	22	2202505	2211560	1	ERLIN2	ER lipid raft associated 2 [Source:HGNC Symbol;Acc:HGNC:1356]	ZHp
ENSGALG00000003101	22	2214998	2219153	1	PLPBP	pyridoxal phosphate binding protein [Source:HGNC Symbol;Acc:HGNC:9457]	ZHp
ENSGALG00000044574	22	2309067	2311222	-1	PLPP5	phospholipid phosphatase 5 [Source:HGNC Symbol;Acc:HGNC:25026]	ZHp
ENSGALG00000003299	22	2316115	2337687	-1	NSD3	nuclear receptor binding SET domain protein 3 [Source:HGNC Symbol;Acc:HGNC:12767]	ZHp
ENSGALG00000042739	22	2410279	2423115	1	TACC1	transforming acidic coiled-coil containing protein 1 [Source:HGNC Symbol;Acc:HGNC:11522]	ZHp
ENSGALG00000003349	22	2434910	2444309	1	PLEKHA2	pleckstrin homology domain containing A2 [Source:NCBI gene;Acc:395435]	ZHp
ENSGALG00000003356	22	2448285	2449185	-1	TM2D2	TM2 domain containing 2 [Source:HGNC Symbol;Acc:HGNC:24127]	ZHp
ENSGALG00000003398	22	2453219	2473529	1	ADAM9	ADAM metallopeptidase domain 9 [Source:NCBI gene;Acc:426781]	ZHp
ENSGALG00000024083	22	2509377	2510527	1	TCIM	transcriptional and immune response regulator [Source:HGNC Symbol;Acc:HGNC:1357]	ZHp
ENSGALG00000003473	22	2593802	2604692	-1	SFRP1	secreted frizzled related protein 1 [Source:NCBI gene;Acc:395237]	ZHp
ENSGALG00000003483	22	2615176	2619099	1	GOLGA7	golgin A7 [Source:NCBI gene;Acc:426787]	ZHp
ENSGALG00000045374	22	2619311	2621698	1	GINS4	Gallus gallus GINS complex subunit 4 (Sld5 homolog) (GINS4), mRNA. [Source:RefSeq mRNA;Acc:NM_001354864]	ZHp
ENSGALG00000003492	22	2619337	2627681	1	PPP1R3E	protein phosphatase 1, regulatory subunit 3E [Source:NCBI gene;Acc:395787]	ZHp
ENSGALG00000018503	22	2639464	2641010	-1	NKX6-3	NK6 homeobox 3 [Source:HGNC Symbol;Acc:HGNC:26328]	ZHp
ENSGALG00000003594	22	2643819	2666293	-1	ANK1	ankyrin 1 [Source:HGNC Symbol;Acc:HGNC:492]	ZHp
ENSGALG00000007874	24	6140262	6143113	1	IL18	interleukin 18 [Source:NCBI gene;Acc:395312]	ZHp
ENSGALG00000007878	24	6145627	6148525	-1	SDHD	succinate dehydrogenase complex subunit D [Source:NCBI gene;Acc:419793]	ZHp
ENSGALG00000033854	26	1276273	1282868	1	CSF1	colony stimulating factor 1 [Source:NCBI gene;Acc:100499189]	ZHp
ENSGALG00000032191	27	5462100	5472837	1	WNK4	WNK lysine deficient protein kinase 4 [Source:HGNC Symbol;Acc:HGNC:14544]	ZHp
ENSGALG00000034345	27	5473594	5474209	-1	COA3	cytochrome c oxidase assembly factor 3 [Source:HGNC Symbol;Acc:HGNC:24990]	ZHp
ENSGALG00000043285	27	5473787	5477716	1	CNTD1	cyclin N-terminal domain containing 1 [Source:HGNC Symbol;Acc:HGNC:26847]	ZHp
ENSGALG00000002973	27	5478574	5483356	-1	BECN1	beclin 1 [Source:NCBI gene;Acc:420018]	ZHp
ENSGALG00000002937	27	5483514	5490234	1	PSME3	proteasome activator subunit 3 [Source:NCBI gene;Acc:420017]	ZHp
ENSGALG00000033532	30	7488	10351	-1	RAD23A	RAD23 homolog A, nucleotide excision repair protein [Source:HGNC Symbol;Acc:HGNC:9812]	ZHp
ENSGALG00000040368	30	10644	14298	-1	CALR	calreticulin [Source:HGNC Symbol;Acc:HGNC:1455]	ZHp
ENSGALG00000040258	30	14208	18128	1	FARSA	phenylalanyl-tRNA synthetase subunit alpha [Source:NCBI gene;Acc:100859604]	ZHp
ENSGALG00000039160	32	53577	61181	1	SUPT5H	SPT5 homolog, DSIF elongation factor subunit [Source:NCBI gene;Acc:426493]	ZHp
ENSGALG00000029691	32	75763	78234	1	NFKBIB	NFKB inhibitor beta [Source:HGNC Symbol;Acc:HGNC:7798]	ZHp
ENSGALG00000029761	32	72756	75383	-1	SIRT2	sirtuin 2 [Source:NCBI gene;Acc:548628]	ZHp

## Sheet: Table S7
Table S6.identified 52genes common to gamecock chickens
Gene stable ID	Chromosome	Gene start (bp)	Gene end (bp)	Gene name	Gene description
ENSGALG00000033974	1	10800773	10860504	HGF	hepatocyte growth factor [Source:NCBI gene;Acc:395941]
ENSGALG00000005319	11	12824211	12973016	CDH8	cadherin 8 [Source:NCBI gene;Acc:427553]
ENSGALG00000000713	11	19493186	19635682	ZFHX3	zinc finger homeobox 3 [Source:NCBI gene;Acc:395682]
ENSGALG00000017009	1	170597186	170650244	KPNA3	karyopherin subunit alpha 3 [Source:NCBI gene;Acc:418870]
ENSGALG00000017010	1	170670674	170685701	SPRYD7	SPRY domain containing 7 [Source:NCBI gene;Acc:418871]
ENSGALG00000010958	1	40280597	40569224	PPFIA2	PTPRF interacting protein alpha 2 [Source:NCBI gene;Acc:417877]
ENSGALG00000011177	1	42869836	42885028	-	XP_004937659.1 centrosomal protein of 290 kDa [Gallus gallus]
ENSGALG00000030515	1	44872359	44891392	UBE2N	ubiquitin conjugating enzyme E2 N [Source:NCBI gene;Acc:417898]
ENSGALG00000011297	1	44934717	45010543	CRADD	CASP2 and RIPK1 domain containing adaptor with death domain [Source:NCBI gene;Acc:417900]
ENSGALG00000012755	1	55281097	55330373	IGF-I	insulin like growth factor 1 [Source:NCBI gene;Acc:418090]
ENSGALG00000013134	1	64349798	64514784	PLEKHA5	pleckstrin homology domain containing A5 [Source:NCBI gene;Acc:418183]
ENSGALG00000031293	1	65230075	65281262	SLCO1A2	solute carrier organic anion transporter family member 1A2 [Source:NCBI gene;Acc:418190]
ENSGALG00000013168	1	65265009	65268984	IAPP	islet amyloid polypeptide [Source:NCBI gene;Acc:396362]
ENSGALG00000032768	1	65833774	66173568	SOX5	SRY-box 5 [Source:NCBI gene;Acc:418195]
ENSGALG00000042771	1	96501042	96681455	GBE1	1,4-alpha-glucan branching enzyme 1 [Source:NCBI gene;Acc:427964]
ENSGALG00000035504	2	27273383	27337505	ETV1	ETS variant 1 [Source:NCBI gene;Acc:395748]
ENSGALG00000033561	2	27388794	27720368	DGKB	diacylglycerol kinase beta [Source:NCBI gene;Acc:772367]
ENSGALG00000010792	2	27838091	28021352	AGMO	alkylglycerol monooxygenase [Source:NCBI gene;Acc:772374]
ENSGALG00000010794	2	28039372	28092164	MEOX2	mesenchyme homeobox 2 [Source:NCBI gene;Acc:374137]
ENSGALG00000010795	2	28279818	28389303	CRPPA	isoprenoid synthase domain containing [Source:NCBI gene;Acc:420591]
ENSGALG00000003816	23	5644988	5652023	NT5C1A	5'-nucleotidase, cytosolic IA [Source:NCBI gene;Acc:419675]
ENSGALG00000003829	23	5653211	5655702	HPCAL4	hippocalcin like 4 [Source:NCBI gene;Acc:419676]
ENSGALG00000003851	23	5664869	5678872	TRIT1	tRNA isopentenyltransferase 1 [Source:NCBI gene;Acc:419678]
ENSGALG00000024047	23	5680673	5684455	MYCL	v-myc avian myelocytomatosis viral oncogene lung carcinoma derived homolog [Source:NCBI gene;Acc:428231]
ENSGALG00000003879	23	5688384	5696791	MFSD2A	major facilitator superfamily domain containing 2A [Source:NCBI gene;Acc:419679]
ENSGALG00000036294	23	5701544	5708612	CAP1	adenylate cyclase associated protein 1 [Source:NCBI gene;Acc:419680]
ENSGALG00000003936	23	5709280	5713960	PPT1	palmitoyl-protein thioesterase 1 [Source:NCBI gene;Acc:419681]
ENSGALG00000007848	24	6135796	6138663	PTS	6-pyruvoyltetrahydropterin synthase [Source:NCBI gene;Acc:374144]
ENSGALG00000007868	24	6140068	6160788	BCO2	beta-carotene oxygenase 2 [Source:NCBI gene;Acc:419792]
ENSGALG00000041204	27	6056993	6081137	IGF2BP1	insulin like growth factor 2 mRNA binding protein 1 [Source:NCBI gene;Acc:395953]
ENSGALG00000001299	27	6090482	6098133	GIP	gastric inhibitory polypeptide [Source:NCBI gene;Acc:419989]
ENSGALG00000001309	27	6094182	6101707	SNF8	SNF8, ESCRT-II complex subunit [Source:NCBI gene;Acc:419990]
ENSGALG00000001315	27	6104309	6113729	UBE2Z	ubiquitin conjugating enzyme E2 Z [Source:NCBI gene;Acc:419991]
ENSGALG00000009981	3	25603481	25620190	PREPL	prolyl endopeptidase-like [Source:NCBI gene;Acc:421405]
ENSGALG00000035800	3	25620462	25819300	CAMKMT	calmodulin-lysine N-methyltransferase [Source:NCBI gene;Acc:421406]
ENSGALG00000008163	3	2948220	3011913	PSME4	proteasome activator subunit 4 [Source:NCBI gene;Acc:421218]
ENSGALG00000012973	3	49053965	49241576	ESR1	estrogen receptor 1 [Source:NCBI gene;Acc:396099]
ENSGALG00000036539	4	1025394	1070879	EFNB1	ephrin B1 [Source:NCBI gene;Acc:395896]
ENSGALG00000035966	4	1137054	1191044	EDA	ectodysplasin A [Source:NCBI gene;Acc:769069]
ENSGALG00000004401	4	1202967	1205851	WNT11B	wingless-type MMTV integration site family, member 11b [Source:NCBI gene;Acc:100170842]
ENSGALG00000004367	4	1219019	1224786	AWAT1	acyl-CoA wax alcohol acyltransferase 1 [Source:NCBI gene;Acc:428693]
ENSGALG00000004346	4	1223375	1228842	P2RY4	pyrimidinergic receptor P2Y4 [Source:NCBI gene;Acc:100857687]
ENSGALG00000041736	4	22803369	23067251	FSTL5	follistatin like 5 [Source:NCBI gene;Acc:428726]
ENSGALG00000040662	4	282370	297464	HSF3	Heat shock factor protein 3 [Source:NCBI gene;Acc:422169]
ENSGALG00000037410	4	297485	319373	HEPH	hephaestin [Source:NCBI gene;Acc:422168]
ENSGALG00000037390	4	339230	344366	GPR83L	G protein-coupled receptor 83-like [Source:NCBI gene;Acc:428696]
ENSGALG00000041121	4	74981753	75225786	SLIT2	slit guidance ligand 2 [Source:NCBI gene;Acc:373967]
ENSGALG00000014421	4	75821282	75869811	LCORL	ligand dependent nuclear receptor corepressor like [Source:NCBI gene;Acc:422820]
ENSGALG00000015599	4	81401297	81403526	SOHO-1	sensory organ homeobox protein SOHo [Source:NCBI gene;Acc:396346]
ENSGALG00000011236	5	48857109	49002559	BEGAIN	brain enriched guanylate kinase associated [Source:NCBI gene;Acc:428909]
ENSGALG00000004959	9	9398655	9402191	IRS1	uncharacterized LOC107051846 [Source:NCBI gene;Acc:107051846]
ENSGALG00000004957	9	9424788	9454131	RHBDD1	rhomboid domain containing 1 [Source:NCBI gene;Acc:424800]

## Sheet: Table S8
Table S7.347 genes unique to Henan gamecock chickens
Gene stable ID	Chromosome	Gene start (bp)	Gene end (bp)	Gene name	Gene description
ENSGALG00000008120	10	19916361	19936011	TLE3	transducin like enhancer of split 3 [Source:NCBI gene;Acc:415568]
ENSGALG00000034100	10	20049223	20076407	UACA	uveal autoantigen with coiled-coil domains and ankyrin repeats [Source:NCBI gene;Acc:415569]
ENSGALG00000008146	10	20089839	20112252	MORF4L2	mortality factor 4 like 2 [Source:NCBI gene;Acc:554283]
ENSGALG00000004087	10	6784258	7036593	THSD4	thrombospondin type 1 domain containing 4 [Source:NCBI gene;Acc:415395]
ENSGALG00000052484	1	101276400	101277587	-	XP_014810274.1 PREDICTED: uncharacterized protein LOC106895380 [Calidris pugnax]
ENSGALG00000048907	1	101855695	101857266	-	XP_014810274.1 PREDICTED: uncharacterized protein LOC106895380 [Calidris pugnax]
ENSGALG00000054620	1	102352594	102353847	-	PKU41653.1 rna-directed dna polymerase from mobile element jockey-like [Limosa lapponica baueri]
ENSGALG00000053764	1	104196793	104251356	CYYR1	cysteine and tyrosine rich 1 [Source:NCBI gene;Acc:770067]
ENSGALG00000015835	1	105503331	105582844	GRIK1	glutamate ionotropic receptor kainate type subunit 1 [Source:NCBI gene;Acc:418489]
ENSGALG00000050082	1	10877917	10879590	-	PKU41653.1 rna-directed dna polymerase from mobile element jockey-like [Limosa lapponica baueri]
ENSGALG00000032349	11	11518646	11547898	CDH5	cadherin 5 [Source:NCBI gene;Acc:374068]
ENSGALG00000039985	11	12119543	12198657	CDH11	cadherin 11 [Source:NCBI gene;Acc:415797]
ENSGALG00000016217	1	112149411	112296680	-	lysine demethylase 6A [Source:NCBI gene;Acc:418556]
ENSGALG00000016224	1	112604059	112660963	MAOA	monoamine oxidase A [Source:NCBI gene;Acc:418563]
ENSGALG00000042400	1	113092779	113289308	CASK	calcium/calmodulin dependent serine protein kinase [Source:NCBI gene;Acc:418565]
ENSGALG00000044763	1	113186826	113189961	GPR82	G protein-coupled receptor 82 [Source:NCBI gene;Acc:101750076]
ENSGALG00000016236	1	113385291	113456709	-	ubiquitin specific peptidase 9, Y-linked [Source:NCBI gene;Acc:418569]
ENSGALG00000016238	1	113500610	113567673	MED14	mediator complex subunit 14 [Source:NCBI gene;Acc:418572]
ENSGALG00000016245	1	113671430	113729288	BCOR	BCL6 corepressor [Source:NCBI gene;Acc:418574]
ENSGALG00000005361	11	13953742	13961321	-	hypoxanthine-guanine phosphoribosyltransferase-like [Source:NCBI gene;Acc:769866]
ENSGALG00000034395	11	13961809	13964827	NUDT7	nudix hydrolase 7 [Source:NCBI gene;Acc:415800]
ENSGALG00000013225	11	13982142	14025331	VAT1L	vesicle amine transport 1 like [Source:NCBI gene;Acc:430410]
ENSGALG00000013223	11	14040581	14047502	CLEC3A	C-type lectin domain family 3 member A [Source:NCBI gene;Acc:425961]
ENSGALG00000050479	11	14172848	14174050	-	AAC60281.1 unknown [Gallus gallus]
ENSGALG00000026258	11	14531508	14691257	MAF	MAF bZIP transcription factor [Source:NCBI gene;Acc:693248]
ENSGALG00000016268	1	114751100	115013873	-	chromosome 1 open reading frame, human CXORF59 [Source:NCBI gene;Acc:418583]
ENSGALG00000016834	1	138951176	139094938	MCF2L	MCF.2 cell line derived transforming sequence like [Source:NCBI gene;Acc:418748]
ENSGALG00000041644	1	139115577	139175402	ATP11A	ATPase phospholipid transporting 11A [Source:NCBI gene;Acc:418749]
ENSGALG00000008060	1	14593473	14674699	PRKAR2B	protein kinase cAMP-dependent type II regulatory subunit beta [Source:NCBI gene;Acc:769420]
ENSGALG00000008050	1	14682620	14697934	HBP1	HMG-box transcription factor 1 [Source:NCBI gene;Acc:417705]
ENSGALG00000041036	11	4645274	4873781	FTO	FTO, alpha-ketoglutarate dependent dioxygenase [Source:NCBI gene;Acc:415718]
ENSGALG00000055122	1	151154445	151155893	-	RMC21953.1 hypothetical protein DUI87_02824 [Hirundo rustica rustica]
ENSGALG00000034649	11	5223979	5345307	TOX3	TOX high mobility group box family member 3 [Source:NCBI gene;Acc:415724]
ENSGALG00000017139	1	180355361	180392875	-	zinc finger MYM-type containing 2 [Source:NCBI gene;Acc:418954]
ENSGALG00000039403	1	21072336	21395611	GRM8	glutamate metabotropic receptor 8 [Source:NCBI gene;Acc:427853]
ENSGALG00000007780	12	16666749	16682429	EIF4E3	eukaryotic translation initiation factor 4E family member 3 [Source:NCBI gene;Acc:416093]
ENSGALG00000054150	12	16693283	16694425	GPR27	G protein-coupled receptor 173 [Source:NCBI gene;Acc:416094]
ENSGALG00000007785	12	16703105	16707773	PROK2	prokineticin 2 [Source:NCBI gene;Acc:771674]
ENSGALG00000026838	1	25905669	25955951	MDFIC	MyoD family inhibitor domain containing [Source:NCBI gene;Acc:417774]
ENSGALG00000009435	1	26502865	26529724	PPP1R3A	protein phosphatase 1 regulatory subunit 3A [Source:NCBI gene;Acc:101747406]
ENSGALG00000009492	1	28562689	28571188	DNAJB9	DnaJ heat shock protein family (Hsp40) member B9 [Source:NCBI gene;Acc:417783]
ENSGALG00000009494	1	28571393	28579128	THAP5	THAP domain containing 5 [Source:NCBI gene;Acc:417784]
ENSGALG00000047903	13	1104646	1110109	-	XP_025010647.1 protocadherin beta-15-like [Gallus gallus]
ENSGALG00000048862	13	1114410	1118633	-	XP_025010746.1 protocadherin beta-15-like [Gallus gallus]
ENSGALG00000048086	13	1276233	1278221	-	XP_025010696.1 protocadherin beta-15-like [Gallus gallus]
ENSGALG00000052992	13	1288658	1290097	-	XP_015149018.1 protocadherin beta-15 [Gallus gallus]
ENSGALG00000009755	1	31842742	31886512	LRIG3	leucine rich repeats and immunoglobulin like domains 3 [Source:NCBI gene;Acc:417813]
ENSGALG00000028565	13	2579691	2627833	PCDHGC3	Gallus gallus protocadherin gamma subfamily A, 2 (PCDHGA2), mRNA. [Source:RefSeq mRNA;Acc:NM_001245037]
ENSGALG00000053457	13	2602601	2611672	PCDHGC5	protocadherin gamma subfamily C, 5 [Source:HGNC Symbol;Acc:HGNC:8718]
ENSGALG00000050703	13	911473	917347	-	protocadherin beta-15-like [Source:NCBI gene;Acc:107049052]
ENSGALG00000050242	13	938739	940907	-	protocadherin beta-4-like [Source:NCBI gene;Acc:107054464]
ENSGALG00000044463	13	946963	950066	-	XP_015148992.1 protocadherin beta-15-like [Gallus gallus]
ENSGALG00000051286	13	957613	964062	-	XP_015148990.2 protocadherin beta-15 [Gallus gallus]
ENSGALG00000045780	13	972399	974012	-	XP_015148989.2 protocadherin beta-15-like [Gallus gallus]
ENSGALG00000047118	13	983713	985344	-	XP_015148993.1 protocadherin beta-15-like [Gallus gallus]
ENSGALG00000034325	14	11259785	11527885	RBFOX1	RNA binding protein, fox-1 homolog 1 [Source:NCBI gene;Acc:416645]
ENSGALG00000031416	14	13632241	13656290	UBN1	ubinuclein 1 [Source:NCBI gene;Acc:416398]
ENSGALG00000002201	14	13658840	13679023	PPL	periplakin [Source:NCBI gene;Acc:408044]
ENSGALG00000045093	1	42813465	42822840	-	chromosome 1 C12orf50 homolog [Source:NCBI gene;Acc:417885]
ENSGALG00000011168	1	42829927	42836694	C12orf29	chromosome 1 C12orf29 homolog [Source:NCBI gene;Acc:417886]
ENSGALG00000049176	1	42836699	42851268	-	XP_004937659.1 centrosomal protein of 290 kDa [Gallus gallus]
ENSGALG00000051263	1	42863331	42867926	-	XP_004937659.1 centrosomal protein of 290 kDa [Gallus gallus]
ENSGALG00000033106	1	42888363	42945679	TMTC3	transmembrane and tetratricopeptide repeat containing 3 [Source:NCBI gene;Acc:417888]
ENSGALG00000011276	1	44429339	44433309	BTG1	BTG anti-proliferation factor 1 [Source:NCBI gene;Acc:396295]
ENSGALG00000011285	1	44855280	44869564	-	nudix hydrolase 4 [Source:NCBI gene;Acc:417897]
ENSGALG00000011293	1	44901269	44908500	MRPL42	mitochondrial ribosomal protein L42 [Source:NCBI gene;Acc:417899]
ENSGALG00000050619	1	44923615	44927604	SOCS2	suppressor of cytokine signaling 2 [Source:NCBI gene;Acc:395219]
ENSGALG00000011327	1	45354985	45399450	NR2C1	nuclear receptor subfamily 2, group C, member 1 [Source:NCBI gene;Acc:373913]
ENSGALG00000011342	1	45405227	45469802	FGD6	FYVE, RhoGEF and PH domain containing 6 [Source:NCBI gene;Acc:417908]
ENSGALG00000012285	1	50999516	51007562	BAIAP2L2	BAI1 associated protein 2 like 2 [Source:NCBI gene;Acc:418029]
ENSGALG00000036897	1	51008968	51016634	SLC16A8	solute carrier family 16 member 8 [Source:NCBI gene;Acc:396041]
ENSGALG00000041823	1	51019143	51030492	PICK1	protein interacting with PRKCA 1 [Source:NCBI gene;Acc:418030]
ENSGALG00000012290	1	51055215	51064410	SOX10	SRY-box 10 [Source:NCBI gene;Acc:395573]
ENSGALG00000012291	1	51067332	51070945	POLR2F	RNA polymerase II subunit F [Source:NCBI gene;Acc:395486]
ENSGALG00000012293	1	51071012	51075308	C22orf23	chromosome 1 C22orf23 homolog [Source:NCBI gene;Acc:418031]
ENSGALG00000012265	1	51075320	51093611	MICALL1	MICAL like 1 [Source:NCBI gene;Acc:418032]
ENSGALG00000004650	15	6478762	6514166	BRAP	BRCA1 associated protein [Source:NCBI gene;Acc:772041]
ENSGALG00000004725	15	6505287	6514051	-	acyl-CoA dehydrogenase family member 10-like [Source:NCBI gene;Acc:107057078]
ENSGALG00000004743	15	6514818	6534275	MAPKAPK5	mitogen-activated protein kinase-activated protein kinase 5 [Source:NCBI gene;Acc:373929]
ENSGALG00000021341	15	6541220	6543679	ADAM20	ADAM metallopeptidase domain 20 [Source:NCBI gene;Acc:404294]
ENSGALG00000004760	15	6543749	6557011	TMEM116	transmembrane protein 116 [Source:NCBI gene;Acc:416881]
ENSGALG00000023510	15	6557193	6561304	ERP29	endoplasmic reticulum protein 29 [Source:NCBI gene;Acc:416882]
ENSGALG00000041821	15	6563515	6588861	NAA25	N(alpha)-acetyltransferase 25, NatB auxiliary subunit [Source:NCBI gene;Acc:416883]
ENSGALG00000043208	15	6590284	6599691	TRAFD1	TRAF-type zinc finger domain containing 1 [Source:NCBI gene;Acc:416884]
ENSGALG00000032685	15	6603817	6667047	HECTD4	HECT domain containing E3 ubiquitin protein ligase 4 [Source:NCBI gene;Acc:426582]
ENSGALG00000005062	15	6973568	6988195	FOXN4	forkhead box N4 [Source:NCBI gene;Acc:416898]
ENSGALG00000005122	15	7006773	7029577	MYO1H	myosin IH [Source:NCBI gene;Acc:768372]
ENSGALG00000005138	15	7032217	7041287	KCTD10	potassium channel tetramerization domain containing 10 [Source:NCBI gene;Acc:416900]
ENSGALG00000013851	15	7042382	7058329	UBE3B	ubiquitin protein ligase E3B [Source:NCBI gene;Acc:776286]
ENSGALG00000012894	1	57808038	57809438	CHRM2	cholinergic receptor muscarinic 2 [Source:NCBI gene;Acc:418126]
ENSGALG00000012998	1	60852680	60917603	WNT5B	Wnt family member 5B [Source:NCBI gene;Acc:418154]
ENSGALG00000035533	1	60925606	60965997	ADIPOR2	adiponectin receptor 2 [Source:NCBI gene;Acc:418155]
ENSGALG00000036964	1	60970968	61033953	-	XP_015141621.1 voltage-dependent calcium channel subunit alpha-2/delta-4 [Gallus gallus]
ENSGALG00000013008	1	60978921	60980846	CHUNK-1	CHUNK-1 protein [Source:NCBI gene;Acc:395640]
ENSGALG00000013007	1	61045233	61073779	-	EOB08157.1 Voltage-dependent calcium channel subunit alpha-2/delta-4, partial [Anas platyrhynchos]
ENSGALG00000050288	1	61103336	61144857	DCP1B	decapping mRNA 1B [Source:NCBI gene;Acc:772197]
ENSGALG00000033887	1	61607575	61627406	IL17RA	interleukin 17 receptor A [Source:NCBI gene;Acc:418158]
ENSGALG00000013026	1	61644952	61654448	HDHD5	cat eye syndrome chromosome region, candidate 5 [Source:NCBI gene;Acc:418159]
ENSGALG00000013031	1	61651327	61672321	CECR1	cat eye syndrome chromosome region, candidate 1 [Source:NCBI gene;Acc:418160]
ENSGALG00000013085	1	62781911	62930757	PTPRO	protein tyrosine phosphatase, receptor type O [Source:NCBI gene;Acc:373911]
ENSGALG00000013095	1	63109353	63163425	DERA	deoxyribose-phosphate aldolase [Source:NCBI gene;Acc:418176]
ENSGALG00000036358	1	63351924	63412998	LMO3	LIM domain only 3 [Source:NCBI gene;Acc:418179]
ENSGALG00000013173	1	65298236	65313377	PYROXD1	pyridine nucleotide-disulphide oxidoreductase domain 1 [Source:NCBI gene;Acc:418191]
ENSGALG00000013174	1	65317661	65337020	RECQL	RecQ like helicase [Source:NCBI gene;Acc:378910]
ENSGALG00000033855	1	65337341	65349940	GOLT1B	golgi transport 1B [Source:NCBI gene;Acc:418192]
ENSGALG00000013177	1	65359495	65418925	BCAT1	branched chain amino acid transaminase 1 [Source:NCBI gene;Acc:418193]
ENSGALG00000051324	1	66353692	66355083	-	AAC60281.1 unknown [Gallus gallus]
ENSGALG00000014234	1	70567704	70663626	ATXN10	ataxin 10 [Source:NCBI gene;Acc:418245]
ENSGALG00000014551	1	71309071	71524675	-	tetratricopeptide repeat protein 38-like [Source:NCBI gene;Acc:426599]
ENSGALG00000013911	1	71375201	71400743	ZC3HAV1	zinc finger CCCH-type containing, antiviral 1 [Source:NCBI gene;Acc:426315]
ENSGALG00000029606	18	564255	586932	MYH1E	myosin, heavy chain 1E, skeletal muscle (similar to human myosin, heavy chain 1, skeletal muscle, adult) [Source:NCBI gene;Acc:427788]
ENSGALG00000003532	18	6885268	6892792	DDX5	DEAD-box helicase 5 [Source:NCBI gene;Acc:395629]
ENSGALG00000003540	18	6895937	6909697	CEP95	centrosomal protein 95 [Source:NCBI gene;Acc:417419]
ENSGALG00000003566	18	6912721	6941858	SMURF2	SMAD specific E3 ubiquitin protein ligase 2 [Source:NCBI gene;Acc:427809]
ENSGALG00000015353	1	88325470	88449177	BBX	BBX, HMG-box containing [Source:NCBI gene;Acc:418407]
ENSGALG00000015446	1	93077757	93187518	POU2F1	POU class 2 homeobox 1 [Source:NCBI gene;Acc:396463]
ENSGALG00000015461	1	93327859	93348148	-	B6.1 [Source:NCBI gene;Acc:396098]
ENSGALG00000053667	1	93356698	93367762	-	CD2 molecule [Source:NCBI gene;Acc:768858]
ENSGALG00000015464	1	93435286	93470481	PTGFRN	prostaglandin F2 receptor inhibitor [Source:NCBI gene;Acc:418449]
ENSGALG00000036738	1	93596025	93648691	IGSF3	immunoglobulin superfamily member 3 [Source:NCBI gene;Acc:418451]
ENSGALG00000015473	1	93651767	93662293	ADPRH	ADP-ribosylarginine hydrolase [Source:NCBI gene;Acc:418452]
ENSGALG00000015474	1	93674849	93698837	CD80	CD80 molecule [Source:NCBI gene;Acc:768950]
ENSGALG00000024480	1	93698488	93704946	TIMMDC1	translocase of inner mitochondrial membrane domain containing 1 [Source:NCBI gene;Acc:418453]
ENSGALG00000015480	1	93705780	93721328	POGLUT1	protein O-glucosyltransferase 1 [Source:NCBI gene;Acc:418455]
ENSGALG00000015488	1	93889971	93891173	GJA8	gap junction protein alpha 8 [Source:NCBI gene;Acc:395846]
ENSGALG00000015491	1	93900144	93923220	GPR89A	G protein-coupled receptor 89A [Source:NCBI gene;Acc:418459]
ENSGALG00000015492	1	93917559	93930207	PDZK1	PDZ domain containing 1 pseudogene 1 [Source:NCBI gene;Acc:418460]
ENSGALG00000015497	1	94356495	94376726	VGLL3	vestigial like family member 3 [Source:NCBI gene;Acc:418462]
ENSGALG00000005139	19	7424483	7453824	CLTC	clathrin heavy chain [Source:NCBI gene;Acc:395272]
ENSGALG00000005150	19	7455383	7456543	PTRH2	peptidyl-tRNA hydrolase 2 [Source:NCBI gene;Acc:417634]
ENSGALG00000005160	19	7456617	7512591	VMP1	vacuole membrane protein 1 [Source:NCBI gene;Acc:417635]
ENSGALG00000035421	20	10750391	10753196	SNRPN	small nuclear ribonucleoprotein polypeptide N [Source:NCBI gene;Acc:395298]
ENSGALG00000049958	20	10750639	10752778	-	TRY63885.1 hypothetical protein TCAL_15241 [Tigriopus californicus]
ENSGALG00000006974	20	10753853	10760204	DDX27	DEAD-box helicase 27 [Source:NCBI gene;Acc:419308]
ENSGALG00000007709	20	11969172	11990669	RTFDC1	replication termination factor 2 domain containing 1 [Source:NCBI gene;Acc:419329]
ENSGALG00000007717	20	11976791	11984112	GCNT7	glucosaminyl (N-acetyl) transferase family member 7 [Source:NCBI gene;Acc:769120]
ENSGALG00000007744	20	11992062	12008045	CASS4	Cas scaffold protein family member 4 [Source:HGNC Symbol;Acc:HGNC:15878]
ENSGALG00000006797	2	10527604	10822309	ADARB2	adenosine deaminase, RNA specific B2 (inactive) [Source:NCBI gene;Acc:420461]
ENSGALG00000034188	2	121112771	121187441	PAG1	phosphoprotein membrane anchor with glycosphingolipid microdomains 1 [Source:NCBI gene;Acc:420195]
ENSGALG00000034294	2	122936917	122954777	ATP6V0D2	ATPase H+ transporting V0 subunit d2 [Source:NCBI gene;Acc:420210]
ENSGALG00000041795	2	122974548	123034608	WWP1	WW domain containing E3 ubiquitin protein ligase 1 [Source:NCBI gene;Acc:420212]
ENSGALG00000031248	2	123036659	123049268	RMDN1	regulator of microtubule dynamics 1 [Source:NCBI gene;Acc:420213]
ENSGALG00000032031	2	123570466	123745959	MMP16	matrix metallopeptidase 16 [Source:NCBI gene;Acc:396116]
ENSGALG00000037686	2	124273535	124294981	NBN	nibrin [Source:NCBI gene;Acc:374246]
ENSGALG00000036990	2	124297207	124306416	DECR1	2,4-dienoyl-CoA reductase 1, mitochondrial [Source:NCBI gene;Acc:420218]
ENSGALG00000032282	2	124313161	124331362	CALB1	calbindin 1 [Source:NCBI gene;Acc:396519]
ENSGALG00000041493	2	125727025	125734631	-	XP_026653654.1 protein FAM92A isoform X1 [Zonotrichia albicollis]
ENSGALG00000046258	2	125727121	125745498	-	family with sequence similarity 92 member A [Source:NCBI gene;Acc:428371]
ENSGALG00000048883	2	127179200	127181416	-	XP_015711588.1 protein LYRIC isoform X1 [Coturnix japonica]
ENSGALG00000034050	2	127179558	127211005	-	metadherin [Source:NCBI gene;Acc:101751823]
ENSGALG00000007095	2	13054990	13100900	CUL2	cullin 2 [Source:NCBI gene;Acc:420467]
ENSGALG00000035140	2	26570971	26585564	TMEM106B	transmembrane protein 106B [Source:NCBI gene;Acc:420586]
ENSGALG00000034024	2	30628323	30744614	RAPGEF5	Rap guanine nucleotide exchange factor 5 [Source:NCBI gene;Acc:100857462]
ENSGALG00000030455	2	32987174	33160334	JAZF1	JAZF zinc finger 1 [Source:NCBI gene;Acc:420633]
ENSGALG00000011164	2	33620223	33781928	-	chimerin 2 [Source:NCBI gene;Acc:428437]
ENSGALG00000011226	2	34034015	34140082	ANKRD28	ankyrin repeat domain 28 [Source:NCBI gene;Acc:420640]
ENSGALG00000034986	23	5629441	5635866	HEYL	hes related family bHLH transcription factor with YRPW motif-like [Source:NCBI gene;Acc:771101]
ENSGALG00000003838	23	5656815	5662254	-	protein FAM49A-like [Source:NCBI gene;Acc:419677]
ENSGALG00000011278	2	35794568	35834790	KAT2B	lysine acetyltransferase 2B [Source:NCBI gene;Acc:428441]
ENSGALG00000011281	2	35837240	35842547	SGO1	shugoshin 1 [Source:NCBI gene;Acc:420650]
ENSGALG00000039920	2	40962383	40987688	SNRK	SNF related kinase [Source:NCBI gene;Acc:420675]
ENSGALG00000007882	24	6178908	6183667	-	chromosome 24 C11orf57 homolog [Source:NCBI gene;Acc:419794]
ENSGALG00000047403	24	6183191	6186368	PIH1D2	PIH1 domain containing 2 [Source:NCBI gene;Acc:419795]
ENSGALG00000007904	24	6188496	6194932	DLAT	dihydrolipoamide S-acetyltransferase [Source:NCBI gene;Acc:419796]
ENSGALG00000007929	24	6196567	6228780	DIXDC1	DIX domain containing 1 [Source:NCBI gene;Acc:419798]
ENSGALG00000040842	24	6227008	6259713	HSPB2	heat shock protein family B (small) member 2 [Source:NCBI gene;Acc:414136]
ENSGALG00000032467	24	6229478	6236297	C11orf52	chromosome 24 open reading frame, human C11orf52 [Source:NCBI gene;Acc:770939]
ENSGALG00000007945	24	6239995	6246232	CRYAB	crystallin alpha B [Source:NCBI gene;Acc:396089]
ENSGALG00000007950	24	6247051	6248737	C11orf1	chromosome 24 C11orf1 homolog [Source:NCBI gene;Acc:419799]
ENSGALG00000007967	24	6250001	6254540	FDXACB1	ALG9, alpha-1,2-mannosyltransferase [Source:NCBI gene;Acc:428255]
ENSGALG00000021174	24	6256410	6281701	-	ALG9, alpha-1,2-mannosyltransferase [Source:NCBI gene;Acc:428255]
ENSGALG00000000568	26	429845	474775	LGR6	leucine rich repeat containing G protein-coupled receptor 6 [Source:HGNC Symbol;Acc:HGNC:19719]
ENSGALG00000012790	2	64524991	64561164	DSP	desmoplakin [Source:NCBI gene;Acc:420869]
ENSGALG00000035499	26	501760	510830	SKIV2L	Ski2 like RNA helicase [Source:NCBI gene;Acc:421171]
ENSGALG00000000518	26	510087	522316	KLHL12	kelch like family member 12 [Source:NCBI gene;Acc:101748977]
ENSGALG00000000436	26	522606	523803	RABIF	RAB interacting factor [Source:NCBI gene;Acc:421170]
ENSGALG00000040586	26	526440	534597	TUBA3E	tubulin, alpha 3e [Source:NCBI gene;Acc:421169]
ENSGALG00000033170	2	66990175	67383301	GMDS	GDP-mannose 4,6-dehydratase [Source:NCBI gene;Acc:420890]
ENSGALG00000012845	2	67521992	67599260	MYLK4	myosin light chain kinase family member 4 [Source:NCBI gene;Acc:420893]
ENSGALG00000012856	2	67588349	67613675	WRNIP1	Werner helicase interacting protein 1 [Source:NCBI gene;Acc:395089]
ENSGALG00000043252	2	67714111	67721182	OVALX	ovalbumin-related protein X (SERPINB14C) [Source:NCBI gene;Acc:420898]
ENSGALG00000012872	2	67733489	67745143	SERPINB11	serpin family B member 12 [Source:NCBI gene;Acc:420899]
ENSGALG00000012873	2	67749398	67762854	SERPINB5	serpin family B member 5 [Source:NCBI gene;Acc:420900]
ENSGALG00000012923	2	71193073	71261863	CDH9	cadherin 9 [Source:NCBI gene;Acc:428487]
ENSGALG00000012952	2	75358894	75406459	BASP1	brain abundant membrane attached signal protein 1 [Source:NCBI gene;Acc:373905]
ENSGALG00000001330	27	6115324	6117913	ATP5MC1	ATP synthase, H+ transporting, mitochondrial Fo complex subunit C1 (subunit 9) [Source:NCBI gene;Acc:419992]
ENSGALG00000001525	27	6118078	6127639	-	calcium binding and coiled-coil domain 2 [Source:NCBI gene;Acc:419993]
ENSGALG00000013100	2	80852532	80991947	GRB10	growth factor receptor bound protein 10 [Source:NCBI gene;Acc:420948]
ENSGALG00000054174	28	1370732	1372658	-	granzyme G-like [Source:NCBI gene;Acc:100858579]
ENSGALG00000044661	28	1374946	1377025	-	cathepsin G [Source:NCBI gene;Acc:426049]
ENSGALG00000013371	28	1380917	1382110	S1PR4	sphingosine-1-phosphate receptor 4 [Source:NCBI gene;Acc:430495]
ENSGALG00000013369	28	1383268	1393884	NCLN	nicalin [Source:NCBI gene;Acc:426048]
ENSGALG00000027147	28	1395132	1397739	-	SUB1 homolog (S. cerevisiae)-like 1 [Source:NCBI gene;Acc:771551]
ENSGALG00000026716	28	1399710	1430678	CELF5	CUGBP, Elav-like family member 5 [Source:NCBI gene;Acc:425867]
ENSGALG00000012860	28	1430606	1436103	HSD11B1L	hydroxysteroid 11-beta dehydrogenase 1 like [Source:NCBI gene;Acc:408034]
ENSGALG00000049273	28	1436071	1438812	MICOS13	chromosome 19 open reading frame 70 [Source:NCBI gene;Acc:100858091]
ENSGALG00000013365	28	1439512	1454067	-	scaffold attachment factor B [Source:NCBI gene;Acc:426047]
ENSGALG00000001812	28	1582029	1594481	ATCAY	ATCAY, caytaxin [Source:NCBI gene;Acc:420094]
ENSGALG00000001806	28	1615042	1616784	-	fucosyltransferase 6 [Source:NCBI gene;Acc:428341]
ENSGALG00000021647	28	1622219	1636765	NRTN	neurturin [Source:NCBI gene;Acc:428340]
ENSGALG00000054779	2	88549404	88552655	FAM206A	family with sequence similarity 206 member A [Source:NCBI gene;Acc:420983]
ENSGALG00000013209	2	88557203	88570501	SLC39A6	solute carrier family 39 member 6 [Source:NCBI gene;Acc:420984]
ENSGALG00000013775	2	95113245	95216691	CDH19	cadherin 19 [Source:NCBI gene;Acc:421029]
ENSGALG00000043587	3	96212	167859	CCDC88A	coiled-coil domain containing 88A [Source:NCBI gene;Acc:421210]
ENSGALG00000054948	3	104690243	104715074	-	XP_032299319.1 dystrobrevin beta isoform X11 [Coturnix japonica]
ENSGALG00000038191	3	104724033	104740102	-	KFO53822.1 Dystrobrevin beta, partial [Corvus brachyrhynchos]
ENSGALG00000016531	3	104750809	104834649	ASXL2	additional sex combs like 2, transcriptional regulator [Source:NCBI gene;Acc:421993]
ENSGALG00000029012	3	110568078	110761454	-	eva-1 homolog A, regulator of programmed cell death [Source:NCBI gene;Acc:422065]
ENSGALG00000016731	3	110772760	110779590	MRPL19	mitochondrial ribosomal protein L19 [Source:NCBI gene;Acc:422066]
ENSGALG00000016732	3	110783853	110802840	-	XP_031460773.1 GC-rich sequence DNA-binding factor 2 [Phasianus colchicus]
ENSGALG00000041626	3	11084141	11176485	MEIS1	Meis homeobox 1 [Source:NCBI gene;Acc:395589]
ENSGALG00000039720	3	16759348	16843993	MAP4K3	mitogen-activated protein kinase kinase kinase kinase 3 [Source:NCBI gene;Acc:425965]
ENSGALG00000049137	3	16929944	16971787	SHLD1	shieldin complex subunit 1 [Source:HGNC Symbol;Acc:HGNC:26318]
ENSGALG00000046616	3	16985845	16997906	CHGB	chromogranin B [Source:NCBI gene;Acc:421312]
ENSGALG00000009169	3	17001496	17013624	TRMT6	tRNA methyltransferase 6 [Source:NCBI gene;Acc:421313]
ENSGALG00000009195	3	17013679	17028855	MCM8	minichromosome maintenance 8 homologous recombination repair factor [Source:NCBI gene;Acc:421314]
ENSGALG00000009214	3	17029870	17035028	CRLS1	cardiolipin synthase 1 [Source:NCBI gene;Acc:428559]
ENSGALG00000009219	3	17045413	17078471	C3H1orf95	chromosome 3 C1orf95 homolog [Source:NCBI gene;Acc:421315]
ENSGALG00000042816	3	17738450	17778887	TP53BP2	tumor protein p53 binding protein 2 [Source:NCBI gene;Acc:421329]
ENSGALG00000009360	3	17779866	17799623	CAPN2	calpain 2 [Source:NCBI gene;Acc:395963]
ENSGALG00000009382	3	17803816	17833090	CAPN8	calpain 8 [Source:NCBI gene;Acc:428561]
ENSGALG00000037504	3	190028	207682	CFAP36	cilia and flagella associated protein 36 [Source:NCBI gene;Acc:421209]
ENSGALG00000030810	3	209984	233725	-	protein phosphatase 4 regulatory subunit 3B [Source:NCBI gene;Acc:426680]
ENSGALG00000043545	3	234360	253444	PNPT1	polyribonucleotide nucleotidyltransferase 1 [Source:NCBI gene;Acc:421206]
ENSGALG00000009906	3	23082392	23132592	UBR2	ubiquitin protein ligase E3 component n-recognin 2 [Source:NCBI gene;Acc:421387]
ENSGALG00000009909	3	23141809	23151326	PRPH2	peripherin 2 [Source:NCBI gene;Acc:395899]
ENSGALG00000048103	3	23161831	23163024	TBCC	tubulin folding cofactor C [Source:NCBI gene;Acc:428567]
ENSGALG00000009911	3	23186938	23204981	BICRAL	GLTSCR1 like [Source:NCBI gene;Acc:428568]
ENSGALG00000009915	3	23698626	23850581	EML4	echinoderm microtubule associated protein like 4 [Source:NCBI gene;Acc:771345]
ENSGALG00000037901	3	269054	321343	EFEMP1	EGF containing fibulin like extracellular matrix protein 1 [Source:NCBI gene;Acc:428543]
ENSGALG00000009932	3	25096501	25247758	THADA	THADA, armadillo repeat containing [Source:NCBI gene;Acc:421398]
ENSGALG00000030691	3	25523064	25581617	PPM1B	protein phosphatase, Mg2+/Mn2+ dependent 1B [Source:NCBI gene;Acc:421404]
ENSGALG00000009973	3	25588912	25603301	SLC3A1	solute carrier family 3 member 1 [Source:NCBI gene;Acc:428569]
ENSGALG00000023303	3	26002837	26005896	SIX2	SIX homeobox 2 [Source:NCBI gene;Acc:724086]
ENSGALG00000008165	3	3016904	3018514	GPR75	G protein-coupled receptor 75 [Source:HGNC Symbol;Acc:HGNC:4526]
ENSGALG00000008166	3	3021579	3025935	TLR15	Gallus gallus toll-like receptor 15 (TLR15), mRNA. [Source:RefSeq mRNA;Acc:NM_001037835]
ENSGALG00000008172	3	3030269	3041396	ERLEC1	endoplasmic reticulum lectin 1 [Source:NCBI gene;Acc:101751309]
ENSGALG00000010551	3	31890337	31916467	CDC42EP3	CDC42 effector protein 3 [Source:NCBI gene;Acc:428577]
ENSGALG00000010554	3	31979443	32020628	RMDN2	regulator of microtubule dynamics 2 [Source:NCBI gene;Acc:421465]
ENSGALG00000025822	3	32039527	32044728	CYP1B1	cytochrome P450 family 1 subfamily B member 1 [Source:NCBI gene;Acc:421466]
ENSGALG00000049282	3	3919533	3921707	-	XP_015138876.1 cilia- and flagella-associated protein 61 [Gallus gallus]
ENSGALG00000008429	3	3921732	3934633	CRNKL1	crooked neck pre-mRNA splicing factor 1 [Source:NCBI gene;Acc:421243]
ENSGALG00000043080	3	414617	476460	CCDC85A	coiled-coil domain containing 85A [Source:NCBI gene;Acc:421205]
ENSGALG00000012256	3	46032734	46380904	UTRN	utrophin [Source:NCBI gene;Acc:421610]
ENSGALG00000012336	3	47205516	47305776	STXBP5	syntaxin binding protein 5 [Source:NCBI gene;Acc:421620]
ENSGALG00000013505	3	49258198	49530795	SYNE1	spectrin repeat containing, nuclear envelope 1 [Source:NCBI gene;Acc:421640]
ENSGALG00000036790	3	74821	76716	RPS27A	ribosomal protein S27a [Source:NCBI gene;Acc:395796]
ENSGALG00000031265	3	77845	88773	MTIF2	mitochondrial translational initiation factor 2 [Source:NCBI gene;Acc:421213]
ENSGALG00000051779	3	88895	91751	PRORSD1P	prolyl-tRNA synthetase associated domain containing 1, pseudogene [Source:NCBI gene;Acc:421212]
ENSGALG00000014853	3	61157421	61206950	CLVS2	clavesin 2 [Source:NCBI gene;Acc:428616]
ENSGALG00000049882	3	61267336	61280317	SMPDL3A	sphingomyelin phosphodiesterase acid like 3A [Source:NCBI gene;Acc:776223]
ENSGALG00000038933	3	61282801	61286154	FABP7	fatty acid binding protein 7 [Source:NCBI gene;Acc:396246]
ENSGALG00000027036	3	61297796	61352281	PKIB	protein kinase (cAMP-dependent, catalytic) inhibitor beta [Source:NCBI gene;Acc:769402]
ENSGALG00000015830	3	76882802	76907147	SYNCRIP	synaptotagmin binding cytoplasmic RNA interacting protein [Source:NCBI gene;Acc:421831]
ENSGALG00000015831	3	76920815	76968453	SNX14	sorting nexin 14 [Source:NCBI gene;Acc:421832]
ENSGALG00000015833	3	76970519	76992372	NT5E	5'-nucleotidase ecto [Source:NCBI gene;Acc:421833]
ENSGALG00000009086	3	8325117	8350293	EHD3	EH domain containing 3 [Source:NCBI gene;Acc:421306]
ENSGALG00000009069	3	8356314	8379148	CAPN14	calpain 14 [Source:NCBI gene;Acc:768684]
ENSGALG00000016294	3	87481259	87553795	HMGCLL1	3-hydroxymethyl-3-methylglutaryl-CoA lyase like 1 [Source:NCBI gene;Acc:421886]
ENSGALG00000008937	3	9563168	9592601	PPP1R21	protein phosphatase 1 regulatory subunit 21 [Source:NCBI gene;Acc:421287]
ENSGALG00000008931	3	9592856	9662389	COMMD1	copper metabolism domain containing 1 [Source:NCBI gene;Acc:769006]
ENSGALG00000041437	4	1105128	1120637	FAM155B	family with sequence similarity 155 member B [Source:NCBI gene;Acc:769051]
ENSGALG00000004475	4	1195803	1199520	-	leucine-rich repeat-containing protein 32-like [Source:NCBI gene;Acc:107052104]
ENSGALG00000044628	4	1212974	1217382	-	immunoglobulin (CD79A) binding protein 1 [Source:NCBI gene;Acc:768951]
ENSGALG00000004336	4	1229311	1237808	INPPL1	inositol polyphosphate phosphatase like 1 [Source:NCBI gene;Acc:428692]
ENSGALG00000009063	4	17406321	17430410	-	PAS domain containing 1 [Source:NCBI gene;Acc:422384]
ENSGALG00000044799	4	268905	277022	VSIG4	V-set and immunoglobulin domain containing 4 [Source:NCBI gene;Acc:422170]
ENSGALG00000009719	4	26882271	26914396	PCDH10	protocadherin 10 [Source:NCBI gene;Acc:408048]
ENSGALG00000010397	4	36748697	37032793	GRID2	glutamate ionotropic receptor delta type subunit 2 [Source:NCBI gene;Acc:422520]
ENSGALG00000031105	4	50212212	50372852	SLC4A4	solute carrier family 4 member 4 [Source:NCBI gene;Acc:422649]
ENSGALG00000053875	4	5829851	5889579	-	XP_025005226.1 protein diaphanous homolog 2 isoform X3 [Gallus gallus]
ENSGALG00000012216	4	58350823	58586570	BMPR1B	bone morphogenetic protein receptor type 1B [Source:NCBI gene;Acc:396030]
ENSGALG00000039498	4	60301963	60491846	PPP3CA	protein phosphatase 3, catalytic subunit, alpha isozyme [Source:NCBI gene;Acc:395113]
ENSGALG00000012292	4	60568176	60699388	BANK1	B-cell scaffold protein with ankyrin repeats 1 [Source:NCBI gene;Acc:422711]
ENSGALG00000012298	4	60731764	60752199	SLC39A8	solute carrier family 39 member 8 [Source:NCBI gene;Acc:430411]
ENSGALG00000012304	4	60786295	60843850	NFKB1	nuclear factor kappa B subunit 1 [Source:NCBI gene;Acc:396033]
ENSGALG00000036021	4	63086800	63130477	MTMR7	myotubularin related protein 7 [Source:NCBI gene;Acc:422731]
ENSGALG00000013646	4	63129241	63148736	VPS37A	VPS37A, ESCRT-I subunit [Source:NCBI gene;Acc:422732]
ENSGALG00000013649	4	63148951	63169279	CNOT7	CCR4-NOT transcription complex subunit 7 [Source:NCBI gene;Acc:422733]
ENSGALG00000013674	4	63620950	63732824	TUSC3	tumor suppressor candidate 3 [Source:NCBI gene;Acc:422738]
ENSGALG00000013715	4	64370643	64586585	DLC1	DLC1 Rho GTPase activating protein [Source:NCBI gene;Acc:422740]
ENSGALG00000039380	4	69696354	69792663	TBC1D1	TBC1 domain family member 1 [Source:NCBI gene;Acc:426162]
ENSGALG00000039394	4	69799127	69815816	PGM2	phosphoglucomutase 2 [Source:NCBI gene;Acc:426435]
ENSGALG00000014336	4	69834800	69855846	RELL1	RELT like 1 [Source:NCBI gene;Acc:422795]
ENSGALG00000027885	4	69865532	69906586	C4orf19	chromosome 4 open reading frame, human C4orf19 [Source:NCBI gene;Acc:101747284]
ENSGALG00000020139	4	70171192	70186328	DTHD1	death domain containing 1 [Source:NCBI gene;Acc:100858463]
ENSGALG00000041373	4	70204006	70312564	ARAP2	ArfGAP with RhoGAP domain, ankyrin repeat and PH domain 2 [Source:NCBI gene;Acc:428790]
ENSGALG00000033883	4	71575850	71827560	PCDH7	protocadherin 7 [Source:NCBI gene;Acc:422797]
ENSGALG00000014355	4	73068961	73127122	STIM2	stromal interaction molecule 2 [Source:NCBI gene;Acc:422799]
ENSGALG00000029673	4	73141416	73186510	TBC1D19	TBC1 domain family member 19 [Source:NCBI gene;Acc:422800]
ENSGALG00000030801	4	73203371	73210227	CCKAR	cholecystokinin A receptor [Source:NCBI gene;Acc:422801]
ENSGALG00000014365	4	73224322	73315382	RBPJ	recombination signal binding protein for immunoglobulin kappa J region [Source:NCBI gene;Acc:422802]
ENSGALG00000034621	4	74767885	74948420	KCNIP4	potassium voltage-gated channel interacting protein 4 [Source:NCBI gene;Acc:395239]
ENSGALG00000014406	4	74946865	74962574	PACRGL	PARK2 co-regulated like [Source:NCBI gene;Acc:422818]
ENSGALG00000014425	4	75726455	75920712	NCAPG	non-SMC condensin I complex subunit G [Source:NCBI gene;Acc:422822]
ENSGALG00000051383	4	75875898	75878450	-	XP_025005466.1 ligand-dependent nuclear receptor corepressor-like protein isoform X1 [Gallus gallus]
ENSGALG00000054173	4	75879121	75894354	-	POI33702.1 hypothetical protein CIB84_002546 [Bambusicola thoracicus]
ENSGALG00000041854	4	75928638	75968534	FAM184B	family with sequence similarity 184 member B [Source:NCBI gene;Acc:100859145]
ENSGALG00000054271	4	75967753	75970779	MED28	mediator complex subunit 28 [Source:NCBI gene;Acc:425350]
ENSGALG00000006334	4	75971194	75983004	LAP3	leucine aminopeptidase 3 [Source:NCBI gene;Acc:425306]
ENSGALG00000027453	4	75987609	75991373	CLRN2	clarin 2 [Source:NCBI gene;Acc:100858515]
ENSGALG00000030070	4	75992057	76001311	QDPR	quinoid dihydropteridine reductase [Source:NCBI gene;Acc:426335]
ENSGALG00000014485	4	76025150	76382215	LDB2	LIM domain binding 2 [Source:NCBI gene;Acc:395631]
ENSGALG00000014496	4	76507126	76565949	PROM1	prominin 1 [Source:NCBI gene;Acc:422825]
ENSGALG00000014508	4	76602399	76622926	CD38	CD38 molecule [Source:NCBI gene;Acc:422827]
ENSGALG00000014509	4	76637942	76652266	BST1	bone marrow stromal cell antigen 1 [Source:NCBI gene;Acc:422828]
ENSGALG00000014510	4	76655650	76689147	FBXL5	F-box and leucine rich repeat protein 5 [Source:NCBI gene;Acc:422829]
ENSGALG00000014514	4	76691324	76735809	CC2D2A	coiled-coil and C2 domain containing 2A [Source:NCBI gene;Acc:422830]
ENSGALG00000014515	4	76744821	76779005	C1QTNF7	C1q and TNF related 7 [Source:NCBI gene;Acc:422831]
ENSGALG00000006877	4	8078253	8111548	KLHL4	kelch like family member 4 [Source:NCBI gene;Acc:422265]
ENSGALG00000006074	5	11366630	11601652	SOX6	SRY-box 6 [Source:NCBI gene;Acc:423068]
ENSGALG00000049578	5	12277325	12293994	-	XP_015142139.1 otogelin isoform X2 [Gallus gallus]
ENSGALG00000006231	5	12523791	12654177	SERGEF	secretion regulating guanine nucleotide exchange factor [Source:NCBI gene;Acc:423077]
ENSGALG00000031737	5	14975993	15006369	-	XP_025006868.1 LOW QUALITY PROTEIN: mucin-5AC [Gallus gallus]
ENSGALG00000004300	5	1720111	1756043	PTDSS2	phosphatidylserine synthase 2 [Source:NCBI gene;Acc:422997]
ENSGALG00000008181	5	23284346	23340192	MADD	MAP kinase activating death domain [Source:NCBI gene;Acc:423184]
ENSGALG00000008218	5	23388785	23403305	DDB2	damage specific DNA binding protein 2 [Source:NCBI gene;Acc:423185]
ENSGALG00000008231	5	23406293	23426262	PACSIN3	protein kinase C and casein kinase substrate in neurons 3 [Source:NCBI gene;Acc:423186]
ENSGALG00000008247	5	23437881	23447259	ARFGAP2	ADP ribosylation factor GTPase activating protein 2 [Source:NCBI gene;Acc:423187]
ENSGALG00000008255	5	23440889	23529747	C11orf49	chromosome 5 C11orf49 homolog [Source:NCBI gene;Acc:423188]
ENSGALG00000008940	5	25427166	25520280	-	spectrin beta, non-erythrocytic 5 [Source:NCBI gene;Acc:423225]
ENSGALG00000011225	5	48749877	48755650	SLC25A47	solute carrier family 25 member 47 [Source:HGNC Symbol;Acc:HGNC:20115]
ENSGALG00000011228	5	48761498	48777907	WARS1	tryptophanyl-tRNA synthetase [Source:NCBI gene;Acc:423458]
ENSGALG00000028897	5	48778158	48850687	WDR25	WD repeat domain 25 [Source:NCBI gene;Acc:428908]
ENSGALG00000011685	5	7254514	7298111	CSTF3	cleavage stimulation factor subunit 3 [Source:NCBI gene;Acc:421595]
ENSGALG00000011688	5	7298109	7313840	TCP11L1	t-complex 11 like 1 [Source:NCBI gene;Acc:421594]
ENSGALG00000011681	5	7315554	7323897	DEPDC7	DEP domain containing 7 [Source:NCBI gene;Acc:421593]
ENSGALG00000052201	5	7334647	7335717	-	XP_025006840.1 peripheral-type benzodiazepine receptor-associated protein 1-like [Gallus gallus]
ENSGALG00000005318	5	7676131	7692468	OVCH2	ovochymase 1 [Source:NCBI gene;Acc:769290]
ENSGALG00000005353	5	7710329	7748090	FAR1	fatty acyl-CoA reductase 1 [Source:NCBI gene;Acc:423028]
ENSGALG00000051554	6	11674438	11711662	-	XP_025007456.1 collagen alpha-1(XIII) chain isoform X4 [Gallus gallus]
ENSGALG00000004286	6	11712568	11751772	COL13A1	collagen type XIII alpha 1 chain [Source:NCBI gene;Acc:769037]
ENSGALG00000032308	6	14860666	15164432	LRMDA	leucine rich melanocyte differentiation associated [Source:HGNC Symbol;Acc:HGNC:23405]
ENSGALG00000050860	6	15737359	15740334	-	dual specificity protein phosphatase 13 isoform MDSP-like [Source:NCBI gene;Acc:100857573]
ENSGALG00000005007	6	15747223	15762578	-	dual specificity phosphatase 13-like [Source:NCBI gene;Acc:423731]
ENSGALG00000005017	6	15764580	15786536	DUSP13	dual specificity phosphatase 13 [Source:NCBI gene;Acc:423732]
ENSGALG00000005547	6	17555230	17600114	PIK3AP1	phosphoinositide-3-kinase adaptor protein 1 [Source:NCBI gene;Acc:374268]
ENSGALG00000041124	6	17600886	17610385	NOLC1	nucleolar and coiled-body phosphoprotein 1 [Source:NCBI gene;Acc:423755]
ENSGALG00000005599	6	17613138	17622310	-	UDP glycosyltransferase 8-like [Source:NCBI gene;Acc:428949]
ENSGALG00000007045	6	22597002	22847758	ADGRA1	adhesion G protein-coupled receptor A1 [Source:NCBI gene;Acc:423825]
ENSGALG00000012362	7	30959190	31199600	THSD7B	thrombospondin type 1 domain containing 7B [Source:NCBI gene;Acc:424297]
ENSGALG00000012448	7	34556631	34570319	ORC4	origin recognition complex subunit 4 [Source:NCBI gene;Acc:424307]
ENSGALG00000036789	8	17785587	18095888	ADGRL2	adhesion G protein-coupled receptor L2 [Source:NCBI gene;Acc:424545]
ENSGALG00000047208	8	20767812	20771114	-	Kruppel-like factor 1 (erythroid) [Source:NCBI gene;Acc:424577]
ENSGALG00000010104	8	20771222	20800963	DMAP1	DNA methyltransferase 1 associated protein 1 [Source:NCBI gene;Acc:424578]
ENSGALG00000010106	8	20805578	20902813	ERI3	ERI1 exoribonuclease family member 3 [Source:NCBI gene;Acc:424579]
ENSGALG00000029819	9	8387258	8389147	SCG2	secretogranin II [Source:NCBI gene;Acc:101750767]
